# Supplementary material for: Genetic support of the causal association between gut microbiome and COVID-19: a bidirectional Mendelian randomization study
Source: Front Immunol. 2023 Jul 7;14:1217615. doi: 10.3389/fimmu.2023.1217615 (PMC10360131; doi:10.3389/fimmu.2023.1217615)
Supplement: Supplementary file 1 [file DataSheet_1.xlsx]

## Sheet: Supplementary Tables Legends
Table S1	STROBE-MR checklist
Table S2	Information about the selected SNPs of the forward MR analysis.
Table S3	The adjusted IVW results of the forward MR analysis after accounting for heterogeneity.
Table S4	Information about the selected SNPs of the reverse MR analysis.
Table S5	The adjusted IVW results of the reverse MR analysis after accounting for heterogeneity.

## Sheet: Table S1
STROBE-MR checklist of recommended items to address in reports of Mendelian randomization studies1 2
Item No.	Section	Checklist item	Page No.	Relevant text from manuscript
1	TITLE and ABSTRACT	Indicate Mendelian randomization (MR) as the study’s design in the title and/or the abstract if that is a main purpose of the study	1	Genetic support of the causal association between gut microbiome and COVID-19: a bidirectional Mendelian randomization study
	INTRODUCTION
2	Background	Explain the scientific background and rationale for the reported study. What is the exposure? Is a potential causal relationship between exposure and outcome plausible? Justify why MR is a helpful method to address the study question	2	Randomized controlled trials are considered the benchmark for investigating the causal link between gut microbiome and COVID-19. Regrettably, the screening of gut microbiome for early diagnosis and prognosis of COVID-19 is currently limited owing to the impact of external factors, such as research methods and technology (30). Additionally, a substantial amount of human and material resources are …
3	Objectives	State specific objectives clearly, including pre-specified causal hypotheses (if any). State that MR is a method that, under specific assumptions, intends to estimate causal effects	2	In the study, utilizing the bi-directional MR approach, we evaluated both the causal impacts of gut microbiome on COVID-19 phenotypes and the causal impacts of COVID-19 phenotypes on gut microbiome. Our objective was to clarify the involvement of gut microbiome in the diagnosis and prognosis of COVID-19, with the ultimate goal of promoting the development of novel strategies, including probiotic …
	METHODS
4	Study design and data sources	Present key elements of the study design early in the article. Consider including a table listing sources of data for all phases of the study. For each data source contributing to the analysis, describe the following:
	a)	Setting: Describe the study design and the underlying population, if possible. Describe the setting, locations, and relevant dates, including periods of recruitment, exposure, follow-up, and data collection, when available.	2	The MR analysis is based on the following assumptions (Figure 1A) (30) (1). IVs are strongly linked to the exposure (2). IVs are not linked to the confounders (3). IVs can only influence the outcome through the exposure, without involving alternative pathways. Figure 1B depicts the study design for examining the causal link between gut microbiome and COVID-19 using the bidirectional MR analysis. …
	b)	Participants: Give the eligibility criteria, and the sources and methods of selection of participants. Report the sample size, and whether any power or sample size calculations were carried out prior to the main analysis	3	GWAS summary data on the human gut microbiome was obtained from the largest multi-ethnic GWAS meta-analysis conducted by the MiBioGen consortium (38). It included 18,340 participants from twenty-four cohorts. Data of gut microbiome was generated by targeting the 16S ribosomal RNA gene, specifically the V4, V3-V4, or V1-V2 regions, and primarily using the Illumina sequencing platform (39). Microbi…
	c)	Describe measurement, quality control and selection of genetic variants	3,4	Single nucleotide polymorphisms (SNPs) were used as IVs based on these criteria. (1) In the forward MR analysis, since few SNPs of gut microbiome met a p less than 5.0×10–8, we relaxed the p-value threshold (Figure 1B). SNPs with p lower than 1.0×10–5 were selected as IVs, following previous studies (41–47). In the reverse MR analysis, SNPs of COVID-19 with p < 5.0×10–8 were used (Figure 1B). (2)…
	d)	For each exposure, outcome, and other relevant variables, describe methods of assessment and diagnostic criteria for diseases	3	GWAS summary data on the human gut microbiome was obtained from the largest multi-ethnic GWAS meta-analysis conducted by the MiBioGen consortium (38). It included 18,340 participants from twenty-four cohorts. Data of gut microbiome was generated by targeting the 16S ribosomal RNA gene, specifically the V4, V3-V4, or V1-V2 regions, and primarily using the Illumina sequencing platform (39). Microbi…
	e)	Provide details of ethics committee approval and participant informed consent, if relevant	4	This study analyzing publicly available summary-level data was exempt from ethical approval.
5	Assumptions	Explicitly state the three core IV assumptions for the main analysis (relevance, independence and exclusion restriction) as well assumptions for any additional or sensitivity analysis	2	The MR analysis is based on the following assumptions (Figure 1A) (30) (1). IVs are strongly linked to the exposure (2). IVs are not linked to the confounders (3). IVs can only influence the outcome through the exposure, without involving alternative pathways.
6	Statistical methods: main analysis	Describe statistical methods and statistics used
	a)	Describe how quantitative variables were handled in the analyses (i.e., scale, units, model)	5	We conducted the bi-directional MR analysis to assess the causal impacts of gut microbiome on COVID-19 phenotypes and the causal impacts of COVID-19 phenotypes on gut microbiome (Figure 1B). IVW analysis was selected as the primary method complying with the STROBE-MR guidelines (37). It employs a meta-analysis method that combines the Wald ratio to provide the casual estimate. IVW analysis is con…
	b)	Describe how genetic variants were handled in the analyses and, if applicable, how their weights were selected	/	Not applicable
	c)	Describe the MR estimator (e.g. two-stage least squares, Wald ratio) and related statistics. Detail the included covariates and, in case of two-sample MR, whether the same covariate set was used for adjustment in the two samples	/	Not applicable
	d)	Explain how missing data were addressed	/	Not applicable
	e)	If applicable, indicate how multiple testing was addressed	4	P-value < 0.05 was considered was considered statistically significant. Besides, we conducted the FDR correction (p-FDR) with the threshold of 0.05. A causal association was considered significant when the IVW approach yielded a p-FDR < 0.05. In addition, we defined a suggestive association as having a p < 0.05 but a p-FDR ≥ 0.05 with the IVW approach (Figure 1B).
7	Assessment of assumptions	Describe any methods or prior knowledge used to assess the assumptions or justify their validity	4	To assess the robustness of the findings related to causalrelationships with a significance level of p-FDR< 0.05, several sensitivity analyses were conducted (Figure 1B). First, we employed the MR-Egger test (50) and MR pleiotropy residual sum and outlier (MR-PRESSO) global test (51) to identify horizontal pleiotropy. Second, the MR-PRESSO test was conducted to test for outliers of the SNPs. Thir…
8	Sensitivity analyses and additional analyses	Describe any sensitivity analyses or additional analyses performed (e.g. comparison of effect estimates from different approaches, independent replication, bias analytic techniques, validation of instruments, simulations)	4	To assess the robustness of the findings related to causalrelationships with a significance level of p-FDR< 0.05, several sensitivity analyses were conducted (Figure 1B). First, we employed the MR-Egger test (50) and MR pleiotropy residual sum and outlier (MR-PRESSO) global test (51) to identify horizontal pleiotropy. Second, the MR-PRESSO test was conducted to test for outliers of the SNPs. Thir…
9	Software and pre-registration
	a)	Name statistical software and package(s), including version and settings used	4	“TwoSampleMR” (55), “MRPRESSO” (51), and “MRcML” (54) were the primary R packages utilized in the study. All analyses were conducted using the R v4.1.2 (R Foundation, Vienna, Austria).
	b)	State whether the study protocol and details were pre-registered (as well as when and where)	/	Not applicable
	RESULTS
10	Descriptive data
	a)	Report the numbers of individuals at each stage of included studies and reasons for exclusion. Consider use of a flow diagram	3	GWAS summary data on the human gut microbiome was obtained from the largest multi-ethnic GWAS meta-analysis conducted by the MiBioGen consortium (38). It included 18,340 participants from twenty-four cohorts. Data of gut microbiome was generated by targeting the 16S ribosomal RNA gene, specifically the V4, V3-V4, or V1-V2 regions, and primarily using the Illumina sequencing platform (39). Microbi…
	b)	Report summary statistics for phenotypic exposure(s), outcome(s), and other relevant variables (e.g. means, SDs, proportions)	3	GWAS summary data on the human gut microbiome was obtained from the largest multi-ethnic GWAS meta-analysis conducted by the MiBioGen consortium (38). It included 18,340 participants from twenty-four cohorts. Data of gut microbiome was generated by targeting the 16S ribosomal RNA gene, specifically the V4, V3-V4, or V1-V2 regions, and primarily using the Illumina sequencing platform (39). Microbi…
	c)	If the data sources include meta-analyses of previous studies, provide the assessments of heterogeneity across these studies	4	The GWAS summary data on COVID-19 was obtained from the global COVID-19 Host Genetics Initiative, with the exception of the “23andMe” dataset (40). The researchers had already adjusted the original data for covariates, including age, sex, age2, age × sex, Q12 and principal components.
	d)	For two-sample MR:
		i. Provide justification of the similarity of the genetic variant-exposure associations between the exposure and outcome samples	/	Not applicable
		ii. Provide information on the number of individuals who overlap between the exposure and outcome studies	/	Not applicable
11	Main results
	a)	Report the associations between genetic variant and exposure, and between genetic variant and outcome, preferably on an interpretable scale	5,6	3.1 Causal effects of gut microbiome on COVID-19 phenotypes; 3.2 Causal effects of COVID-19 phenotypes on gut microbiome; 3.3 Sensitivity analyses
	b)	Report MR estimates of the relationship between exposure and outcome, and the measures of uncertainty from the MR analysis, on an interpretable scale, such as odds ratio or relative risk per SD difference	5,6	3.1 Causal effects of gut microbiome on COVID-19 phenotypes; 3.2 Causal effects of COVID-19 phenotypes on gut microbiome; 3.3 Sensitivity analyses
	c)	If relevant, consider translating estimates of relative risk into absolute risk for a meaningful time period	/	Not applicable
	d)	Consider plots to visualize results (e.g. forest plot, scatterplot of associations between genetic variants and outcome versus between genetic variants and exposure)	5-8	FIGURE 2-4
12	Assessment of assumptions
	a)	Report the assessment of the validity of the assumptions	6	We conducted several sensitivity analyses to evaluate the robustness of the MR estimates of the two associations which passed the FDR correction test (genus Alloprevotella with COVID-19 severity; COVID-19 hospitalization with phylum Bacteroidetes; Figure 3). Results from the MR-Egger test and MRPRESSO global test indicated the absence of horizontal pleiotropy (p-MR-Egger > 0.05 and p-MR-PRESSO > …
	b)	Report any additional statistics (e.g., assessments of heterogeneity across genetic variants, such as I2, Q statistic or E-value)	6	We conducted several sensitivity analyses to evaluate the robustness of the MR estimates of the two associations which passed the FDR correction test (genus Alloprevotella with COVID-19 severity; COVID-19 hospitalization with phylum Bacteroidetes; Figure 3). Results from the MR-Egger test and MRPRESSO global test indicated the absence of horizontal pleiotropy (p-MR-Egger > 0.05 and p-MR-PRESSO > …
13	Sensitivity analyses and additional analyses
	a)	Report any sensitivity analyses to assess the robustness of the main results to violations of the assumptions	6	We conducted several sensitivity analyses to evaluate the robustness of the MR estimates of the two associations which passed the FDR correction test (genus Alloprevotella with COVID-19 severity; COVID-19 hospitalization with phylum Bacteroidetes; Figure 3). Results from the MR-Egger test and MRPRESSO global test indicated the absence of horizontal pleiotropy (p-MR-Egger > 0.05 and p-MR-PRESSO > …
	b)	Report results from other sensitivity analyses or additional analyses	6	We conducted several sensitivity analyses to evaluate the robustness of the MR estimates of the two associations which passed the FDR correction test (genus Alloprevotella with COVID-19 severity; COVID-19 hospitalization with phylum Bacteroidetes; Figure 3). Results from the MR-Egger test and MRPRESSO global test indicated the absence of horizontal pleiotropy (p-MR-Egger > 0.05 and p-MR-PRESSO > …
	c)	Report any assessment of direction of causal relationship (e.g., bidirectional MR)	6	We conducted several sensitivity analyses to evaluate the robustness of the MR estimates of the two associations which passed the FDR correction test (genus Alloprevotella with COVID-19 severity; COVID-19 hospitalization with phylum Bacteroidetes; Figure 3). Results from the MR-Egger test and MRPRESSO global test indicated the absence of horizontal pleiotropy (p-MR-Egger > 0.05 and p-MR-PRESSO > …
	d)	When relevant, report and compare with estimates from non-MR analyses	/	Not applicable
	e)	Consider additional plots to visualize results (e.g., leave-one-out analyses)	6	FIGURE 3
	DISCUSSION
14	Key results	Summarize key results with reference to study objectives	6	The association between the gut microbiome and COVID-19 has been of great interest. In the study, we conducted the bidirectional MR analysis to assess the causal effects and casual directions between gut microbiome and COVID-19 phenotypes. We identified 45 links between gut microbiome and COVID-19 phenotypes, of which 43 were suggestive links and two were strong links. Following the FDR correctio…
15	Limitations	Discuss limitations of the study, taking into account the validity of the IV assumptions, other sources of potential bias, and imprecision. Discuss both direction and magnitude of any potential bias and any efforts to address them	9	The study’s limitations, nevertheless, must be acknowledged. Due to a lack of sufficient SNPs (less than three) after linkage disequilibrium, we relaxed the p-value threshold (p lower than 1.0×10–5) of SNPs of gut microbiome (gut microbiome as the exposure) in accordance with previous studies (41–47), which might result in weak instrumental variables. To address this issue, we calculated the F-st…
16	Interpretation
	a)	Meaning: Give a cautious overall interpretation of results in the context of their limitations and in comparison with other studies	6-8	It has suggested that the gut microbiome could modulate the host’s immune system, potentially affecting the disease process of COVID-19 (3, 10, 11). In this study, we found that several bacterial taxa, including the phylum Lentisphaerae (infection), family Alcaligenaceae (infection), family Lachnospiraceae (infection), genus Ruminococcus gnavus group (severity), genus Oxalobacter (severity), genu…
	b)	Mechanism: Discuss underlying biological mechanisms that could drive a potential causal relationship between the investigated exposure and the outcome, and whether the gene-environment equivalence assumption is reasonable. Use causal language carefully, clarifying that IV estimates may provide causal effects only under certain assumptions	9	In the study, we observed a notable correlation between the gut microbiome residing in the gastrointestinal tract and the clinical outcomes of SARS-CoV-2 infection. Additionally, we discovered that SARS-CoV-2 infection had the potential to induce modifications in the gut microbiome. These findings provided support for the bidirectional interaction between the gut and the lung known as the “gut-lu…
	c)	Clinical relevance: Discuss whether the results have clinical or public policy relevance, and to what extent they inform effect sizes of possible interventions	9	There are several interventions based on the gut microbiome that show potential for addressing COVID-19. First, the gut microbiome can serve as biomarkers for predicting the prognosis of COVID-19. Previous studies have suggested an association between the gut microbiome and the prognosis of COVID-19 (17–19). The microbiota associated with COVID-19, identified in this study, can also be considered…
17	Generalizability	Discuss the generalizability of the study results (a) to other populations, (b) across other exposure periods/timings, and (c) across other levels of exposure	9	The study’s limitations, nevertheless, must be acknowledged. Due to a lack of sufficient SNPs (less than three) after linkage disequilibrium, we relaxed the p-value threshold (p lower than 1.0×10–5) of SNPs of gut microbiome (gut microbiome as the exposure) in accordance with previous studies (41–47), which might result in weak instrumental variables. To address this issue, we calculated the F-st…
	OTHER INFORMATION
18	Funding	Describe sources of funding and the role of funders in the present study and, if applicable, sources of funding for the databases and original study or studies on which the present study is based	10	LS was supported by the Free Exploration Research Project of the Second Affiliated Hospital of Xi’an Jiaotong University (Grant number: 2020YJ(ZYTS)282), Hospital Research Fund of the Second Affiliated Hospital of Xi’an Jiaotong University (Grant number: YJ(ZD)201706), and Wu Jieping Medical Foundation (320.6750.2021-16-32). LZ was supported by the Bill & Melinda Gates Foundation (INV-006104). Th…
19	Data and data sharing	Provide the data used to perform all analyses or report where and how the data can be accessed, and reference these sources in the article. Provide the statistical code needed to reproduce the results in the article, or report whether the code is publicly accessible and if so, where	10	The original contributions presented in the study are included in the article/Supplementary Materials. Further inquiries can be directed to the corresponding authors.
20	Conflicts of Interest	All authors should declare all potential conflicts of interest	10	The authors declare that the research was conducted in the absence of any commercial or financial relationships that could be construed as a potential conflict of interest.
This checklist is copyrighted by the Equator Network under the Creative Commons Attribution 3.0 Unported (CC BY 3.0) license.
1. Skrivankova VW, Richmond RC, Woolf BAR, Yarmolinsky J, Davies NM, Swanson SA, et al. Strengthening the Reporting of Observational Studies in Epidemiology using Mendelian Randomization (STROBE-MR) Statement. JAMA. 2021;under review.
2. Skrivankova VW, Richmond RC, Woolf BAR, Davies NM, Swanson SA, VanderWeele TJ, et al. Strengthening the Reporting of Observational Studies in Epidemiology using Mendelian Randomisation (STROBE-MR): Explanation and Elaboration. BMJ. 2021;375:n2233.

## Sheet: Table S2
Exposure	Outcome	SNP	Effect allele	Other allele	MAF	Beta.exposure	Beta.outcome	SE.exposure	SE.outcome	P-value.exposure	P-value.outcome	F
phylum Actinobacteria	COVID-19 severity	rs11655079	T	C	0.2495	-0.0560674	-0.031304	0.0124286	0.038333	5.93e-06	0.4141	20.3507
phylum Actinobacteria	COVID-19 severity	rs11745923	G	T	0.3966	0.0563759	0.025433	0.0115529	0.036632	1.58e-06	0.4875	23.8124
phylum Actinobacteria	COVID-19 severity	rs12049045	A	G	0.3817	0.0510452	0.054516	0.0114325	0.034645	8.63e-06	0.1156	19.9356
phylum Actinobacteria	COVID-19 severity	rs134366	G	A	0.0596	0.111877	-0.17215	0.023501	0.066965	1.5e-06	0.0101501	22.6624
phylum Actinobacteria	COVID-19 severity	rs1376754	G	A	0.4702	0.0509242	0.055066	0.0112503	0.034038	6.71e-06	0.1057	20.489
phylum Actinobacteria	COVID-19 severity	rs1515761	T	C	0.1332	0.0762317	-0.026916	0.0169884	0.054028	4.96e-06	0.618399	20.1357
phylum Actinobacteria	COVID-19 severity	rs182549	C	T	0.4911	0.111489	0.10361	0.012066	0.041176	3.79e-20	0.0118599	85.3772
phylum Actinobacteria	COVID-19 severity	rs4945008	A	G	0.3002	0.0540741	-0.0092493	0.0121393	0.038273	5.39e-06	0.809	19.8421
phylum Actinobacteria	COVID-19 severity	rs6660520	A	G	0.2147	0.0711483	0.089199	0.0134495	0.041688	1.11e-07	0.0323802	27.9843
phylum Actinobacteria	COVID-19 severity	rs72767435	T	C	0.0676	-0.126352	-0.019483	0.0273626	0.085725	2.57e-06	0.8202	21.3231
phylum Actinobacteria	COVID-19 severity	rs7322849	T	C	0.0964	0.0944467	0.029316	0.0192976	0.074875	6.21e-07	0.695401	23.9534
phylum Actinobacteria	COVID-19 severity	rs80083040	T	G	0.0517	0.155784	0.01866	0.0348017	0.075254	8.62e-06	0.8042	20.0376
phylum Actinobacteria	COVID-19 severity	rs8047955	A	G	0.3519	0.0575816	-0.00030644	0.0116762	0.037873	8.34e-07	0.9935	24.3199
phylum Actinobacteria	COVID-19 severity	rs857444	C	T	0.3608	0.0509553	-0.067578	0.011539	0.036336	8.92e-06	0.06291	19.5002
phylum Actinobacteria	COVID-19 severity	rs961091	G	A	0.4334	0.0501255	-0.020257	0.011255	0.035449	8.68e-06	0.5677	19.8348
class Alphaproteobacteria	COVID-19 severity	rs140912403	C	T	0.0646	-0.160677	-0.056816	0.0317708	0.053963	6.2e-07	0.2924	25.5772
class Alphaproteobacteria	COVID-19 severity	rs34569731	A	G	0.335	0.0705145	0.0071831	0.0157564	0.04091	7.38e-06	0.8606	20.0283
class Alphaproteobacteria	COVID-19 severity	rs55876211	C	T	0.172	-0.080811	-0.030512	0.0184159	0.035515	7.54e-06	0.3903	19.2554
class Alphaproteobacteria	COVID-19 severity	rs62285697	C	T	0.1998	0.0805256	0.0083176	0.0180912	0.032235	9.76e-06	0.7964	19.8123
class Alphaproteobacteria	COVID-19 severity	rs76784716	A	G	0.0716	0.133271	-0.025724	0.0267738	0.050416	5.09e-07	0.609901	24.7773
class Alphaproteobacteria	COVID-19 severity	rs7960664	G	A	0.1511	0.0969489	0.060498	0.0215149	0.049033	8.84e-06	0.2173	20.3053
class Alphaproteobacteria	COVID-19 severity	rs9813022	A	G	0.3022	-0.0751277	-0.0405	0.0153867	0.028056	1.05e-06	0.1489	23.8403
class Bacilli	COVID-19 severity	rs11110282	A	G	0.0676	-0.101189	0.0022311	0.0217379	0.055656	4.85e-06	0.968	21.6688
class Bacilli	COVID-19 severity	rs11730038	G	A	0.2406	-0.0630747	-0.0013401	0.0128717	0.042098	1.96e-06	0.9746	24.0124
class Bacilli	COVID-19 severity	rs12797734	T	C	0.2525	0.0572158	-0.028025	0.0126793	0.030379	7.21e-06	0.3563	20.363
class Bacilli	COVID-19 severity	rs13068444	A	G	0.1928	0.0601035	0.0035755	0.0136407	0.043244	9.53e-06	0.9341	19.4144
class Bacilli	COVID-19 severity	rs1595463	C	A	0.4871	0.0476864	0.0091693	0.0108547	0.03601	7.97e-06	0.799	19.2998
class Bacilli	COVID-19 severity	rs28564647	T	G	0.2058	-0.0613034	-0.021302	0.0137579	0.042218	7.81e-06	0.613901	19.8548
class Bacilli	COVID-19 severity	rs2952251	A	G	0.2525	-0.0598868	-0.087468	0.0123903	0.038975	1.08e-06	0.0248199	23.3615
class Bacilli	COVID-19 severity	rs34989881	A	G	0.0656	0.111056	0.12832	0.0246039	0.081238	6.55e-06	0.1142	20.374
class Bacilli	COVID-19 severity	rs35344081	G	A	0.2406	0.0619529	0.025216	0.0127066	0.031816	1.01e-06	0.428	23.7718
class Bacilli	COVID-19 severity	rs4028634	T	C	0.4254	0.0520614	0.017905	0.0109842	0.0271	2.21e-06	0.5088	22.4646
class Bacilli	COVID-19 severity	rs4459992	T	C	0.3201	0.0535854	0.03885	0.0116362	0.036709	4.3e-06	0.2899	21.2066
class Bacilli	COVID-19 severity	rs57872228	C	T	0.171	-0.0714773	0.057118	0.0146647	0.047742	9.22e-07	0.2315	23.7569
class Bacilli	COVID-19 severity	rs694949	A	G	0.1223	-0.081146	-0.060975	0.0180042	0.052383	7.6e-06	0.2444	20.3135
class Bacilli	COVID-19 severity	rs74663707	C	T	0.0726	0.0979154	-0.043515	0.0224074	0.064158	8.46e-06	0.4976	19.095
class Bacilli	COVID-19 severity	rs7666190	C	A	0.0626	-0.104044	-0.066827	0.0247934	0.072716	8.47e-06	0.3581	17.6102
class Bacilli	COVID-19 severity	rs77558518	A	G	0.0646	-0.107255	0.068355	0.0222879	0.054897	1.34e-06	0.2131	23.1577
class Bacilli	COVID-19 severity	rs78938557	T	C	0.0676	0.108007	-0.034729	0.0232858	0.069933	1.07e-06	0.6195	21.5142
class Bacteroidia	COVID-19 severity	rs111845179	T	C	0.0616	0.102648	-0.009149	0.0213843	0.056197	9.24e-07	0.8707	23.0415
class Bacteroidia	COVID-19 severity	rs17343978	A	C	0.2604	-0.0552057	-0.029917	0.0120278	0.030779	8.36e-06	0.3311	21.0668
class Bacteroidia	COVID-19 severity	rs2032750	T	C	0.4513	-0.0508393	-0.028808	0.0106807	0.034436	1.92e-06	0.4028	22.6567
class Bacteroidia	COVID-19 severity	rs4146051	A	G	0.0557	-0.107377	-0.11154	0.0245661	0.074554	8.76e-06	0.1346	19.1051
class Bacteroidia	COVID-19 severity	rs4916508	G	A	0.4354	-0.0466729	0.0068772	0.0105312	0.033913	8.47e-06	0.8393	19.6413
class Bacteroidia	COVID-19 severity	rs55773148	G	A	0.0527	-0.121514	0.0067042	0.0236759	0.056232	3.9e-07	0.9051	26.3413
class Bacteroidia	COVID-19 severity	rs62531359	T	G	0.1451	0.0655728	-0.026044	0.0149891	0.039962	9.09e-06	0.5146	19.1381
class Bacteroidia	COVID-19 severity	rs62575403	C	T	0.0437	0.140055	0.04412	0.0311128	0.060004	7.06e-06	0.4622	20.2636
class Bacteroidia	COVID-19 severity	rs72706335	T	C	0.0656	-0.22241	0.023222	0.0493458	0.062078	7.66e-06	0.708401	20.3145
class Bacteroidia	COVID-19 severity	rs73975615	G	A	0.0109	-0.207018	0.051796	0.0442633	0.10902	1.22e-06	0.634699	21.874
class Bacteroidia	COVID-19 severity	rs7631304	G	A	0.17	-0.0645771	-0.012598	0.0132957	0.033534	8.37e-07	0.7072	23.5902
class Bacteroidia	COVID-19 severity	rs79585701	A	C	0.1292	0.0646823	0.0068022	0.0149628	0.037781	9.99e-06	0.8571	18.6872
class Bacteroidia	COVID-19 severity	rs929878	C	T	0.2445	-0.0548532	-0.062386	0.012153	0.039112	4.73e-06	0.1107	20.3723
class Betaproteobacteria	COVID-19 severity	rs11128180	A	G	0.2237	0.0592944	0.0038179	0.0128769	0.03171	3.67e-06	0.9042	21.2033
class Betaproteobacteria	COVID-19 severity	rs1511453	A	G	0.0636	0.0923492	0.010735	0.0199158	0.05175	4.76e-06	0.8357	21.5016
class Betaproteobacteria	COVID-19 severity	rs1928341	A	G	0.4215	0.0525581	0.025438	0.0110408	0.027024	2.02e-06	0.3465	22.661
class Betaproteobacteria	COVID-19 severity	rs2321387	G	A	0.5298	-0.0494596	0.03334	0.0109424	0.034336	5.8e-06	0.3315	20.4304
class Betaproteobacteria	COVID-19 severity	rs2613606	C	T	0.3936	-0.0513106	0.020595	0.0109091	0.034399	2.2e-06	0.5494	22.1226
class Betaproteobacteria	COVID-19 severity	rs320161	A	G	0.2753	0.0572286	-0.040029	0.01262	0.038708	7.33e-06	0.3011	20.5641
class Betaproteobacteria	COVID-19 severity	rs4033856	C	T	0.1292	0.0832423	-0.054392	0.0167237	0.051187	5.17e-07	0.288	24.7756
class Betaproteobacteria	COVID-19 severity	rs56386628	C	T	0.2177	-0.0622252	-0.038704	0.0135688	0.043395	5.87e-06	0.3724	21.0306
class Betaproteobacteria	COVID-19 severity	rs6087811	T	G	0.0815	-0.0978177	-0.099019	0.0198522	0.052044	7.44e-07	0.05709	24.2783
class Betaproteobacteria	COVID-19 severity	rs62395635	T	C	0.0706	0.109741	-0.063011	0.0236	0.071019	2.94e-06	0.3749	21.6228
class Betaproteobacteria	COVID-19 severity	rs75242906	C	T	0.0537	-0.121083	-0.020999	0.028075	0.062028	9.27e-06	0.734999	18.6007
class Betaproteobacteria	COVID-19 severity	rs9964679	A	G	0.3101	0.052911	0.00092011	0.0114866	0.037925	4.85e-06	0.9806	21.2183
class Clostridia	COVID-19 severity	rs10774377	A	G	0.334	0.052659	-0.062041	0.0113858	0.036848	3.24e-06	0.0922401	21.3902
class Clostridia	COVID-19 severity	rs112334273	G	A	0.2455	0.0641008	0.0014645	0.0127404	0.043278	3.81e-07	0.973	25.3141
class Clostridia	COVID-19 severity	rs13105690	T	C	0.2674	-0.0529097	-0.0050972	0.011818	0.038849	8.78e-06	0.8956	20.044
class Clostridia	COVID-19 severity	rs13179700	T	C	0.3549	0.0511937	-0.01602	0.0109569	0.036228	3.37e-06	0.6583	21.8303
class Clostridia	COVID-19 severity	rs1842454	G	A	0.2068	-0.0547202	-0.031446	0.0127338	0.040077	8.72e-06	0.4327	18.4662
class Clostridia	COVID-19 severity	rs2273429	A	G	0.1074	-0.0724037	-0.049026	0.0153105	0.040212	4.52e-06	0.2228	22.3637
class Clostridia	COVID-19 severity	rs6797343	G	T	0.174	0.0592279	-0.010909	0.0134556	0.034784	9.36e-06	0.7538	19.3751
class Clostridia	COVID-19 severity	rs6814436	T	C	0.1322	0.0739995	0.0066097	0.0150815	0.037282	9.65e-07	0.8593	24.0751
class Clostridia	COVID-19 severity	rs6815608	T	C	0.0845	0.103803	0.0013084	0.0210883	0.066507	4.02e-07	0.9843	24.2292
class Clostridia	COVID-19 severity	rs72738886	T	C	0.0775	0.086617	0.098807	0.0190393	0.064154	8.24e-06	0.1235	20.6969
class Clostridia	COVID-19 severity	rs72915163	T	C	0.2654	-0.0581025	0.010372	0.0120557	0.039384	1.34e-06	0.792301	23.2275
class Clostridia	COVID-19 severity	rs76767978	G	A	0.1183	0.0698882	0.039976	0.0156319	0.042423	8.4e-06	0.346	19.9888
class Coriobacteriia	COVID-19 severity	rs11073596	T	G	0.34	0.0510212	-0.0043421	0.0114339	0.038129	8.14e-06	0.9093	19.9118
class Coriobacteriia	COVID-19 severity	rs11250875	T	C	0.2087	0.06075	0.014143	0.0130939	0.033058	4.83e-06	0.6688	21.5256
class Coriobacteriia	COVID-19 severity	rs11656361	A	C	0.1292	0.0773006	0.058901	0.017553	0.059511	8.02e-06	0.3223	19.3939
class Coriobacteriia	COVID-19 severity	rs12974142	G	A	0.1083	0.0789796	0.015665	0.0177205	0.043656	8.51e-06	0.719701	19.8646
class Coriobacteriia	COVID-19 severity	rs13307134	C	T	0.2356	0.0565686	-0.011473	0.0126265	0.039235	7.8e-06	0.77	20.0718
class Coriobacteriia	COVID-19 severity	rs1397793	G	A	0.3857	-0.0498855	-0.0020848	0.0112446	0.037451	9.77e-06	0.9556	19.6815
class Coriobacteriia	COVID-19 severity	rs1816223	A	G	0.2107	-0.0586265	0.10902	0.0129006	0.041958	4.84e-06	0.00936893	20.6523
class Coriobacteriia	COVID-19 severity	rs240104	T	C	0.2445	-0.0603429	0.051824	0.0126849	0.042826	1.52e-06	0.2262	22.6296
class Coriobacteriia	COVID-19 severity	rs2442778	G	A	0.0457	-0.116408	0.0047831	0.0258545	0.08134	9.03e-06	0.9531	20.2719
class Coriobacteriia	COVID-19 severity	rs3025411	A	G	0.1044	0.0926543	-0.13544	0.0209468	0.063858	8.27e-06	0.0339297	19.5657
class Coriobacteriia	COVID-19 severity	rs34739816	G	T	0.0815	0.0965017	-0.085833	0.0207666	0.068317	3.88e-06	0.209	21.5943
class Coriobacteriia	COVID-19 severity	rs67561917	A	G	0.1421	-0.0714367	-0.1309	0.0154113	0.051457	5.39e-06	0.01096	21.4863
class Coriobacteriia	COVID-19 severity	rs719099	A	G	0.1362	0.0778402	-0.022944	0.0155815	0.052105	5.43e-07	0.659699	24.9568
class Coriobacteriia	COVID-19 severity	rs8010111	G	A	0.0646	-0.103377	0.043642	0.0229286	0.053031	6.9e-06	0.4105	20.3278
class Deltaproteobacteria	COVID-19 severity	rs1035691	A	G	0.338	-0.055176	-0.025023	0.0121602	0.02749	9.65e-06	0.3627	20.5883
class Deltaproteobacteria	COVID-19 severity	rs112381107	C	T	0.0477	0.206594	-0.014613	0.0456908	0.061797	4.63e-06	0.8131	20.4446
class Deltaproteobacteria	COVID-19 severity	rs11599763	T	C	0.3897	-0.0544219	0.04498	0.0117397	0.036162	3.94e-06	0.2136	21.49
class Deltaproteobacteria	COVID-19 severity	rs17084793	G	A	0.161	-0.0710762	-0.042955	0.015953	0.047699	5.69e-06	0.3678	19.8501
class Deltaproteobacteria	COVID-19 severity	rs17791387	A	G	0.1412	-0.0735881	-0.025219	0.0154246	0.035402	1.6e-06	0.4762	22.7607
class Deltaproteobacteria	COVID-19 severity	rs2692012	A	G	0.0636	0.110335	-0.27057	0.0253336	0.08644	3.14e-06	0.00174699	18.9685
class Deltaproteobacteria	COVID-19 severity	rs2838334	G	A	0.3231	0.0561722	0.086755	0.0124124	0.028771	5.45e-06	0.00256702	20.4801
class Deltaproteobacteria	COVID-19 severity	rs3935584	C	T	0.496	-0.0523485	-0.025139	0.011566	0.033801	7.5e-06	0.457	20.4851
class Deltaproteobacteria	COVID-19 severity	rs4506934	C	T	0.1123	-0.0936514	0.037436	0.02012	0.060192	3.59e-06	0.534	21.6656
class Deltaproteobacteria	COVID-19 severity	rs55744759	A	G	0.1163	-0.0779693	0.036112	0.0170738	0.050927	7.31e-06	0.4783	20.8538
class Deltaproteobacteria	COVID-19 severity	rs6058181	C	T	0.1233	0.0825716	-0.022725	0.0165958	0.040128	3.4e-07	0.5712	24.755
class Deltaproteobacteria	COVID-19 severity	rs62020470	A	G	0.2594	-0.0585411	-0.016265	0.0129358	0.029669	4.85e-06	0.5836	20.4801
class Deltaproteobacteria	COVID-19 severity	rs9928243	C	A	0.4254	-0.0538457	0.032813	0.0117718	0.02676	5.02e-06	0.2201	20.9227
class Erysipelotrichia	COVID-19 severity	rs1074800	A	G	0.3986	0.0492438	-0.014875	0.010887	0.035174	6.15e-06	0.6724	20.459
class Erysipelotrichia	COVID-19 severity	rs10781552	C	T	0.3121	-0.0552212	0.059884	0.0116074	0.036701	2.33e-06	0.1028	22.6329
class Erysipelotrichia	COVID-19 severity	rs17530232	A	G	0.0765	0.10305	0.12216	0.0224648	0.066213	2.79e-06	0.0650504	21.0423
class Erysipelotrichia	COVID-19 severity	rs1884466	C	T	0.4513	-0.0475363	0.031664	0.0106939	0.034576	9.53e-06	0.3598	19.7598
class Erysipelotrichia	COVID-19 severity	rs2300774	G	A	0.4076	0.0524152	-0.0093406	0.0106784	0.026987	8.95e-07	0.7293	24.0937
class Erysipelotrichia	COVID-19 severity	rs290833	T	G	0.3688	-0.0497374	-0.040002	0.0111376	0.03763	8.03e-06	0.2878	19.9425
class Erysipelotrichia	COVID-19 severity	rs35161940	T	C	0.1272	-0.0806041	0.037634	0.0167641	0.041247	1.85e-06	0.3616	23.1182
class Erysipelotrichia	COVID-19 severity	rs4078432	C	T	0.1809	-0.0608929	0.090128	0.0133764	0.042244	4.23e-06	0.0328799	20.7232
class Erysipelotrichia	COVID-19 severity	rs56970041	T	G	0.1113	0.0724144	0.068029	0.0164471	0.058471	5.4e-06	0.2446	19.3854
class Erysipelotrichia	COVID-19 severity	rs62504403	C	T	0.2356	0.0681159	0.027966	0.0127883	0.040825	1.12e-07	0.4933	28.3706
class Erysipelotrichia	COVID-19 severity	rs7234058	T	C	0.0974	-0.0945759	0.0050177	0.0194091	0.046009	9.12e-07	0.9132	23.7438
class Erysipelotrichia	COVID-19 severity	rs7826267	T	G	0.0746	-0.0839071	0.049499	0.0199131	0.067028	9.28e-06	0.4602	17.755
class Erysipelotrichia	COVID-19 severity	rs8003149	C	T	0.2823	0.0538798	-0.022434	0.0116888	0.029657	4.08e-06	0.4494	21.2477
class Gammaproteobacteria	COVID-19 severity	rs11181912	G	A	0.3449	-0.0579153	-0.0050427	0.0118796	0.02857	9.95e-07	0.8599	23.7673
class Gammaproteobacteria	COVID-19 severity	rs12404135	A	G	0.1173	-0.0788843	0.010491	0.0172415	0.038179	8.89e-06	0.7835	20.9329
class Gammaproteobacteria	COVID-19 severity	rs6706173	A	C	0.1501	0.074251	0.024874	0.0146392	0.035059	1.99e-07	0.478	25.7257
class Gammaproteobacteria	COVID-19 severity	rs75101789	C	T	0.1561	0.0729012	0.025789	0.0163003	0.049868	8.79e-06	0.6051	20.0023
class Gammaproteobacteria	COVID-19 severity	rs79795896	A	G	0.0537	-0.15921	-0.13242	0.0351373	0.075698	7.92e-06	0.0802306	20.5307
class Gammaproteobacteria	COVID-19 severity	rs9494710	C	T	0.3757	-0.0549673	-0.023972	0.0120924	0.03727	4.55e-06	0.5201	20.6625
class Lentisphaeria	COVID-19 severity	rs1002941	G	A	0.2793	0.105025	0.014261	0.0233484	0.038591	8.15e-06	0.7117	20.2334
class Lentisphaeria	COVID-19 severity	rs11770843	C	T	0.2594	0.109431	0.077046	0.0234879	0.041451	1.91e-06	0.0630696	21.7066
class Lentisphaeria	COVID-19 severity	rs17114848	G	A	0.1093	0.152377	0.0098453	0.0324332	0.05218	4.06e-06	0.8503	22.0729
class Lentisphaeria	COVID-19 severity	rs2031282	A	G	0.17	0.122369	0.046038	0.0270329	0.047315	4.38e-06	0.3305	20.4905
class Lentisphaeria	COVID-19 severity	rs2825714	A	G	0.1571	-0.13741	-0.065113	0.0289246	0.052422	1.72e-06	0.2142	22.5685
class Lentisphaeria	COVID-19 severity	rs62570196	C	T	0.0686	-0.21635	-0.043921	0.0439866	0.072474	1.08e-06	0.5445	24.1922
class Lentisphaeria	COVID-19 severity	rs72640280	A	G	0.0537	0.220207	-0.0069739	0.0486196	0.060806	5.18e-06	0.9087	20.5134
class Lentisphaeria	COVID-19 severity	rs77599476	A	G	0.0656	0.230292	-0.060345	0.0480168	0.056795	1.86e-06	0.288	23.0022
class Melainabacteria	COVID-19 severity	rs10738747	G	A	0.496	0.0814624	0.10159	0.0184409	0.033789	9.96e-06	0.00264302	19.5141
class Melainabacteria	COVID-19 severity	rs11150282	T	C	0.3211	0.0989488	-0.030553	0.0196972	0.03695	6.03e-07	0.4083	25.2356
class Melainabacteria	COVID-19 severity	rs113884518	T	C	0.0487	-0.205352	-0.015908	0.0454982	0.053984	8.06e-06	0.768199	20.3708
class Melainabacteria	COVID-19 severity	rs28678345	T	C	0.0467	0.214848	-0.12089	0.0470878	0.073442	6.69e-06	0.0997493	20.8184
class Melainabacteria	COVID-19 severity	rs367480	G	A	0.4274	-0.083758	0.028678	0.0185796	0.026673	8.2e-06	0.2823	20.3226
class Melainabacteria	COVID-19 severity	rs4129395	G	A	0.4264	0.0896187	0.00058397	0.0185106	0.026684	1.48e-06	0.9825	23.44
class Melainabacteria	COVID-19 severity	rs789069	A	C	0.172	-0.103539	0.0040387	0.0234287	0.033733	6.85e-06	0.9047	19.5305
class Melainabacteria	COVID-19 severity	rs79790072	T	C	0.0567	0.226722	0.10253	0.0487841	0.093962	3.29e-06	0.2752	21.5989
class Melainabacteria	COVID-19 severity	rs9864379	T	C	0.1133	-0.159735	-0.040035	0.0292553	0.04488	5.36e-08	0.3724	29.8118
class Methanobacteria	COVID-19 severity	rs10202904	T	G	0.4672	-0.121754	-0.02254	0.0235357	0.034106	3.01e-07	0.5087	26.7615
class Methanobacteria	COVID-19 severity	rs10424197	G	A	0.325	-0.111274	0.019534	0.0247517	0.036838	9.28e-06	0.595899	20.2106
class Methanobacteria	COVID-19 severity	rs4257531	G	A	0.1143	0.164498	0.077862	0.0364959	0.055301	7.44e-06	0.1591	20.3158
class Methanobacteria	COVID-19 severity	rs56131665	G	A	0.0934	0.178661	0.084236	0.039298	0.058443	6.18e-06	0.1495	20.669
class Methanobacteria	COVID-19 severity	rs62241835	G	T	0.0915	-0.203385	-0.013557	0.0417931	0.045709	1.63e-06	0.7668	23.6827
class Methanobacteria	COVID-19 severity	rs6508769	T	C	0.165	0.153519	0.059012	0.0344519	0.045955	8.23e-06	0.1991	19.8564
class Methanobacteria	COVID-19 severity	rs73068003	G	T	0.1223	-0.15814	-0.025768	0.0351803	0.051937	8.45e-06	0.619801	20.2063
class Methanobacteria	COVID-19 severity	rs73457410	A	G	0.0666	0.21534	0.0016309	0.0436695	0.050801	1.41e-06	0.9744	24.316
class Methanobacteria	COVID-19 severity	rs75208022	C	T	0.0765	-0.227245	0.0029335	0.048763	0.052924	5.92e-06	0.9558	21.7173
class Methanobacteria	COVID-19 severity	rs894996	C	A	0.0716	0.216999	-0.065053	0.0449076	0.050235	1.88e-06	0.1953	23.3495
class Mollicutes	COVID-19 severity	rs10108398	G	A	0.2913	0.0769142	-0.014229	0.0153953	0.039099	1.09e-06	0.715899	24.9596
class Mollicutes	COVID-19 severity	rs11890098	A	G	0.2555	0.074438	0.0048779	0.0153389	0.031691	9.57e-07	0.8777	23.5507
class Mollicutes	COVID-19 severity	rs12566890	T	G	0.0954	-0.101147	-0.038103	0.0230978	0.06737	3.65e-06	0.5717	19.1763
class Mollicutes	COVID-19 severity	rs17214486	C	A	0.4016	0.06099	0.016766	0.0135623	0.034465	6.61e-06	0.626599	20.2233
class Mollicutes	COVID-19 severity	rs2464826	A	C	0.1262	0.0944239	-0.0099343	0.0211806	0.039671	8.4e-06	0.8023	19.8741
class Mollicutes	COVID-19 severity	rs28537087	G	A	0.164	0.0820873	-0.00031865	0.0188312	0.050829	8.07e-06	0.995	19.0019
class Mollicutes	COVID-19 severity	rs3768491	A	G	0.2863	-0.0681052	-0.035136	0.0149061	0.030088	4.23e-06	0.2429	20.8753
class Mollicutes	COVID-19 severity	rs4885016	T	C	0.1571	-0.0819606	0.041339	0.0181628	0.046546	7.27e-06	0.3745	20.3632
class Mollicutes	COVID-19 severity	rs6043847	T	C	0.0696	-0.114937	0.00035844	0.0248606	0.053401	4.55e-06	0.9946	21.3746
class Mollicutes	COVID-19 severity	rs72901605	T	C	0.1859	-0.0841852	-0.029918	0.0178119	0.032952	3.26e-06	0.3639	22.3383
class Mollicutes	COVID-19 severity	rs74603314	T	C	0.0457	0.221639	0.18335	0.0462918	0.08799	1.56e-06	0.0371801	22.9238
class Mollicutes	COVID-19 severity	rs78169027	A	G	0.1083	-0.108283	0.068078	0.0237289	0.056846	5.88e-06	0.2311	20.824
class Negativicutes	COVID-19 severity	rs1135612	G	A	0.2445	0.0529785	0.055344	0.0119177	0.03939	9.26e-06	0.16	19.7614
class Negativicutes	COVID-19 severity	rs13086907	G	A	0.1998	0.0625312	0.010423	0.0131735	0.032752	1.95e-06	0.7503	22.5315
class Negativicutes	COVID-19 severity	rs1643968	T	C	0.2803	-0.0565284	-0.022916	0.0112298	0.037935	4.15e-07	0.545801	25.339
class Negativicutes	COVID-19 severity	rs1649999	A	G	0.0974	0.0748989	0.049675	0.0166458	0.055131	7.58e-06	0.3676	20.2462
class Negativicutes	COVID-19 severity	rs2834062	A	G	0.3648	0.0489057	0.034066	0.0108842	0.035057	8.44e-06	0.3312	20.1897
class Negativicutes	COVID-19 severity	rs4463806	T	C	0.2038	-0.0543966	0.013301	0.0129365	0.04289	7.81e-06	0.7565	17.6811
class Negativicutes	COVID-19 severity	rs4722181	T	G	0.4761	0.0501306	0.025342	0.0105798	0.033943	2e-06	0.4553	22.4518
class Negativicutes	COVID-19 severity	rs60274479	T	C	0.2227	-0.0659623	-0.00084984	0.0134137	0.04529	1.16e-06	0.985	24.1822
class Negativicutes	COVID-19 severity	rs61249479	A	C	0.0875	0.0777075	-0.000244	0.0168628	0.044749	2.95e-06	0.9956	21.2357
class Negativicutes	COVID-19 severity	rs71405394	G	A	0.0517	-0.114178	-0.02695	0.02405	0.08446	2.17e-06	0.749701	22.539
class Negativicutes	COVID-19 severity	rs73232831	G	A	0.0636	-0.151829	-0.094079	0.0314932	0.077038	1.87e-06	0.222	23.2421
class Negativicutes	COVID-19 severity	rs9423647	G	A	0.5149	0.047817	-0.010039	0.0105282	0.026708	6.06e-06	0.706999	20.628
class Verrucomicrobiae	COVID-19 severity	rs111862613	T	C	0.166	0.090699	-0.032052	0.0196746	0.050866	3.74e-06	0.5286	21.2517
class Verrucomicrobiae	COVID-19 severity	rs117107102	A	G	0.0447	0.204683	0.069891	0.0431573	0.073662	2.92e-06	0.3427	22.4934
class Verrucomicrobiae	COVID-19 severity	rs11729256	T	C	0.2386	0.0749798	-0.018244	0.0150177	0.040675	6.73e-07	0.6538	24.9277
class Verrucomicrobiae	COVID-19 severity	rs12908520	G	A	0.4563	0.0618926	-0.046982	0.0130946	0.026626	2.17e-06	0.0776497	22.3404
class Verrucomicrobiae	COVID-19 severity	rs2602429	C	T	0.2217	0.0746844	-0.016787	0.0156194	0.042223	2.58e-06	0.6909	22.8628
class Verrucomicrobiae	COVID-19 severity	rs4242783	G	A	0.2873	0.0689292	-0.034547	0.0147693	0.038447	2.64e-06	0.3689	21.7815
class Verrucomicrobiae	COVID-19 severity	rs4936098	A	G	0.34	0.0648843	-0.024182	0.0135928	0.036642	1.12e-06	0.5093	22.7856
class Verrucomicrobiae	COVID-19 severity	rs61779207	G	A	0.1779	-0.0758309	-0.045038	0.0167762	0.044281	6.72e-06	0.3091	20.4318
class Verrucomicrobiae	COVID-19 severity	rs74542928	T	C	0.0785	0.112164	0.10212	0.0236422	0.045852	1.63e-06	0.02594	22.5076
class Verrucomicrobiae	COVID-19 severity	rs9349825	A	G	0.2793	-0.0704036	-0.040269	0.0147128	0.037464	2.54e-06	0.2824	22.8981
class Verrucomicrobiae	COVID-19 severity	rs941682	G	A	0.3111	-0.0631436	0.0069801	0.0143767	0.029318	9.61e-06	0.8118	19.2902
family Acidaminococcaceae	COVID-19 severity	rs262812	T	C	0.2664	-0.065675	0.045466	0.0142257	0.030084	3.25e-06	0.1307	21.3135
family Acidaminococcaceae	COVID-19 severity	rs2933324	A	G	0.2535	-0.0662557	0.024454	0.0140257	0.029512	2.24e-06	0.4073	22.3152
family Acidaminococcaceae	COVID-19 severity	rs45497800	T	C	0.0825	-0.117863	0.07987	0.0257351	0.063697	5.86e-06	0.2099	20.975
family Acidaminococcaceae	COVID-19 severity	rs6589457	A	G	0.0547	0.165911	0.12777	0.0349516	0.073877	2.32e-06	0.0837202	22.5328
family Acidaminococcaceae	COVID-19 severity	rs6923842	T	C	0.169	-0.0796106	0.024401	0.0169192	0.04371	2.21e-06	0.5767	22.1401
family Acidaminococcaceae	COVID-19 severity	rs74540770	G	A	0.0646	-0.108969	-0.0086398	0.0243533	0.063567	7.09e-06	0.8919	20.0213
family Acidaminococcaceae	COVID-19 severity	rs78702810	T	C	0.0467	-0.143755	0.16694	0.0323244	0.089139	9.16e-06	0.0610998	19.7782
family Actinomycetaceae	COVID-19 severity	rs2889192	G	T	0.2068	0.0887537	0.02245	0.0195009	0.031736	3.64e-06	0.4793	20.7141
family Actinomycetaceae	COVID-19 severity	rs34583783	G	T	0.1024	0.123756	-0.013686	0.026427	0.041975	5.48e-06	0.744399	21.9299
family Actinomycetaceae	COVID-19 severity	rs35011108	A	G	0.0636	0.241826	0.030149	0.0503796	0.084295	1.83e-06	0.7206	23.0408
family Actinomycetaceae	COVID-19 severity	rs4073240	G	A	0.3827	0.0747546	0.058309	0.0164684	0.034287	6.05e-06	0.0890205	20.6051
family Actinomycetaceae	COVID-19 severity	rs58484246	T	C	0.326	0.0761407	-0.024751	0.0169007	0.037594	6.12e-06	0.510301	20.2967
family Alcaligenaceae	COVID-19 severity	rs112135816	T	G	0.1471	-0.0775052	0.014587	0.0171554	0.049338	5.28e-06	0.767499	20.4109
family Alcaligenaceae	COVID-19 severity	rs1153990	A	G	0.2207	-0.058727	0.016617	0.0128306	0.031627	5.97e-06	0.5993	20.95
family Alcaligenaceae	COVID-19 severity	rs147968	C	T	0.4414	0.0489475	0.036904	0.0110321	0.034145	9.13e-06	0.2798	19.6855
family Alcaligenaceae	COVID-19 severity	rs28480294	T	C	0.3439	-0.0516967	-0.023868	0.0115503	0.036869	6.61e-06	0.517399	20.0326
family Alcaligenaceae	COVID-19 severity	rs4033856	C	T	0.1292	0.081834	-0.054392	0.0168931	0.051187	1.03e-06	0.288	23.4665
family Alcaligenaceae	COVID-19 severity	rs62191117	A	G	0.2058	0.0684302	-0.038419	0.0133636	0.040644	2.76e-07	0.3445	26.221
family Alcaligenaceae	COVID-19 severity	rs62395635	T	C	0.0706	0.110583	-0.063011	0.0238514	0.071019	3.35e-06	0.3749	21.4955
family Alcaligenaceae	COVID-19 severity	rs6969323	A	C	0.2515	-0.0593564	0.015893	0.0129137	0.031472	3.89e-06	0.6136	21.127
family Alcaligenaceae	COVID-19 severity	rs74776516	T	G	0.0755	-0.0944052	0.064323	0.0213287	0.067732	6.85e-06	0.3423	19.5914
family Alcaligenaceae	COVID-19 severity	rs7638039	T	C	0.2326	0.0603335	0.036934	0.0127779	0.039179	2.7e-06	0.3458	22.2946
family Alcaligenaceae	COVID-19 severity	rs9537886	A	C	0.5229	-0.0570888	0.027106	0.0110683	0.026745	2.35e-07	0.3108	26.6038
family Alcaligenaceae	COVID-19 severity	rs9964679	A	G	0.3101	0.0537051	0.00092011	0.0116008	0.037925	4.47e-06	0.9806	21.4316
family Bacteroidaceae	COVID-19 severity	rs11585893	A	G	0.1481	-0.0740746	-0.0073543	0.0147633	0.049163	1.8e-06	0.8811	25.175
family Bacteroidaceae	COVID-19 severity	rs13207588	A	G	0.2326	-0.059205	0.045389	0.0131195	0.047926	7.49e-06	0.3436	20.365
family Bacteroidaceae	COVID-19 severity	rs1340391	T	C	0.1918	-0.0592004	0.0054264	0.0132244	0.032242	6.73e-06	0.8663	20.0399
family Bacteroidaceae	COVID-19 severity	rs17619981	T	G	0.0656	0.0880978	0.096229	0.0187002	0.047947	2.69e-06	0.0447497	22.1941
family Bacteroidaceae	COVID-19 severity	rs2023437	T	C	0.1243	-0.0782324	0.0026361	0.0167634	0.056034	5.02e-06	0.9625	21.7796
family Bacteroidaceae	COVID-19 severity	rs66474973	G	T	0.1153	0.0812515	0.049343	0.0164479	0.042523	6.81e-07	0.2459	24.403
family Bacteroidaceae	COVID-19 severity	rs66710942	C	T	0.4155	0.0488038	-0.0094231	0.0107412	0.034379	5.86e-06	0.784	20.6443
family Bacteroidaceae	COVID-19 severity	rs6795673	C	T	0.4115	0.0538565	-0.013179	0.0105251	0.034372	3.38e-07	0.7014	26.1832
family Bacteroidaceae	COVID-19 severity	rs9507307	C	T	0.1899	0.0604456	-0.0033442	0.0129128	0.046433	2.13e-06	0.9426	21.9124
family Bacteroidales S24 7group	COVID-19 severity	rs10872669	A	G	0.1074	-0.123071	0.065238	0.0275665	0.056641	9.49e-06	0.2494	19.9317
family Bacteroidales S24 7group	COVID-19 severity	rs12748533	G	T	0.2972	-0.0821108	0.02846	0.0172701	0.037602	2.59e-06	0.4491	22.6054
family Bacteroidales S24 7group	COVID-19 severity	rs17043785	T	C	0.0596	-0.176187	0.05266	0.0347133	0.056186	5.12e-07	0.3486	25.7606
family Bacteroidales S24 7group	COVID-19 severity	rs61508842	T	C	0.1223	0.122574	0.053046	0.0272389	0.042257	7.83e-06	0.2094	20.2498
family Bacteroidales S24 7group	COVID-19 severity	rs738193	T	C	0.3549	0.0847328	-0.046201	0.0165856	0.036385	3.82e-07	0.2042	26.1
family Bacteroidales S24 7group	COVID-19 severity	rs78609301	A	G	0.2167	-0.0867065	-0.062019	0.0195709	0.033473	7.09e-06	0.0638999	19.6283
family Bacteroidales S24 7group	COVID-19 severity	rs941000	C	T	0.4085	0.0850266	-0.02065	0.0163382	0.036054	3.16e-07	0.5668	27.0831
family Bifidobacteriaceae	COVID-19 severity	rs10831953	G	A	0.333	0.0537537	-0.042739	0.0123746	0.027456	9.95e-06	0.1196	18.8693
family Bifidobacteriaceae	COVID-19 severity	rs12446429	T	C	0.1362	0.0810099	0.0088713	0.019073	0.068331	8.53e-06	0.8967	18.04
family Bifidobacteriaceae	COVID-19 severity	rs13020688	G	A	0.3529	0.0584045	-0.058416	0.0122081	0.035941	1.57e-06	0.1041	22.8872
family Bifidobacteriaceae	COVID-19 severity	rs182549	C	T	0.4911	0.11707	0.10361	0.0126703	0.041176	5.94e-20	0.0118599	85.3717
family Bifidobacteriaceae	COVID-19 severity	rs4957061	T	C	0.4652	0.0569873	-0.012007	0.0116907	0.034257	1.15e-06	0.726001	23.7614
family Bifidobacteriaceae	COVID-19 severity	rs540489	T	G	0.2336	-0.0632518	0.0071547	0.013817	0.040065	5.37e-06	0.8583	20.9567
family Bifidobacteriaceae	COVID-19 severity	rs55888705	A	G	0.3867	0.053673	0.0015001	0.0120586	0.027252	8.66e-06	0.9561	19.8114
family Bifidobacteriaceae	COVID-19 severity	rs6899771	A	G	0.0954	-0.0914312	-0.085397	0.0202604	0.045695	7.28e-06	0.0616496	20.3655
family Bifidobacteriaceae	COVID-19 severity	rs7174549	C	T	0.3559	0.0551726	0.11466	0.0124655	0.035437	6.87e-06	0.001214	19.5898
family Bifidobacteriaceae	COVID-19 severity	rs7322849	T	C	0.0964	0.110676	0.029316	0.0200996	0.074875	1.74e-08	0.695401	30.3202
family Bifidobacteriaceae	COVID-19 severity	rs73797465	T	G	0.0865	-0.0942612	0.097984	0.0208421	0.064661	4.85e-06	0.1297	20.4542
family Bifidobacteriaceae	COVID-19 severity	rs857444	C	T	0.3608	0.0553965	-0.067578	0.0120669	0.036336	3.82e-06	0.06291	21.0752
family Christensenellaceae	COVID-19 severity	rs117186816	G	A	0.0646	-0.206476	0.043419	0.0436362	0.080774	6.52e-06	0.5909	22.3894
family Christensenellaceae	COVID-19 severity	rs12380890	A	G	0.4274	-0.0503972	-0.047655	0.0111047	0.026747	5.78e-06	0.0747894	20.5966
family Christensenellaceae	COVID-19 severity	rs12657403	A	G	0.1064	0.078108	0.025045	0.0171887	0.042627	5.59e-06	0.5568	20.6493
family Christensenellaceae	COVID-19 severity	rs4076564	G	A	0.0388	-0.188623	0.058007	0.039209	0.063784	8.06e-06	0.3631	23.1429
family Christensenellaceae	COVID-19 severity	rs62573205	G	A	0.1918	-0.0654804	0.022559	0.0133503	0.033477	1.49e-06	0.5004	24.057
family Christensenellaceae	COVID-19 severity	rs7211194	C	T	0.4314	0.0492094	-0.044764	0.0110916	0.034176	9.94e-06	0.1903	19.6836
family Christensenellaceae	COVID-19 severity	rs72706624	G	T	0.1014	0.0882626	-0.062682	0.0197575	0.05867	6.38e-06	0.2853	19.9568
family Christensenellaceae	COVID-19 severity	rs77867022	G	T	0.0258	-0.160443	-0.017307	0.0379589	0.068747	8.82e-06	0.8012	17.8656
family Christensenellaceae	COVID-19 severity	rs870002	C	T	0.496	0.0488951	0.07984	0.0109817	0.033748	6.54e-06	0.01799	19.8241
family Christensenellaceae	COVID-19 severity	rs892686	A	G	0.4513	0.0506107	0.039887	0.0109651	0.034085	4.12e-06	0.2419	21.3041
family Christensenellaceae	COVID-19 severity	rs9608766	T	C	0.1481	-0.0682134	-0.026172	0.01496	0.037394	3.33e-06	0.484	20.7911
family Clostridiaceae1	COVID-19 severity	rs10875374	C	T	0.4483	-0.0536759	0.028449	0.0119436	0.026475	8.1e-06	0.2826	20.1971
family Clostridiaceae1	COVID-19 severity	rs12186080	G	A	0.161	0.0748236	0.0096139	0.016246	0.03699	5.34e-06	0.7949	21.2122
family Clostridiaceae1	COVID-19 severity	rs12341505	G	A	0.1113	0.0814503	-0.026316	0.0179338	0.040069	4.54e-06	0.5113	20.6272
family Clostridiaceae1	COVID-19 severity	rs2795528	G	A	0.0487	-0.180969	-0.043782	0.0390911	0.061342	3.81e-06	0.4754	21.4315
family Clostridiaceae1	COVID-19 severity	rs2817172	C	T	0.4125	0.0563367	-0.016399	0.012392	0.035247	5.27e-06	0.6417	20.668
family Clostridiaceae1	COVID-19 severity	rs4723021	T	C	0.0577	-0.106376	0.020764	0.0241944	0.055011	7.42e-06	0.705801	19.3313
family Clostridiaceae1	COVID-19 severity	rs550843	T	C	0.1491	-0.0734787	-0.11073	0.0168383	0.048186	7.09e-06	0.02157	19.0425
family Clostridiaceae1	COVID-19 severity	rs56188186	A	G	0.0755	0.0967774	-0.046626	0.0217471	0.072604	8.24e-06	0.520701	19.8036
family Clostridiaceae1	COVID-19 severity	rs62397761	A	G	0.2863	0.0615805	0.0072952	0.0136198	0.039522	9.08e-06	0.8536	20.443
family Clostridiaceae1	COVID-19 severity	rs881532	A	G	0.4771	-0.0533035	-0.02574	0.0119011	0.034065	7.9e-06	0.4499	20.0604
family Clostridiales vadin BB60 group	COVID-19 severity	rs10517600	T	G	0.5358	0.0626993	-0.014448	0.0139364	0.034296	6.83e-06	0.6736	20.2406
family Clostridiales vadin BB60 group	COVID-19 severity	rs10904722	C	T	0.2813	-0.0672314	-0.013233	0.0147123	0.036904	5.05e-06	0.7199	20.8825
family Clostridiales vadin BB60 group	COVID-19 severity	rs118104867	C	T	0.0487	0.214464	-0.042246	0.0455098	0.058545	3.44e-06	0.4705	22.2075
family Clostridiales vadin BB60 group	COVID-19 severity	rs13409132	A	G	0.0447	-0.165419	0.070077	0.0352154	0.055182	4.37e-06	0.2041	22.0649
family Clostridiales vadin BB60 group	COVID-19 severity	rs17121075	G	A	0.168	0.0769254	-0.047868	0.0172234	0.045086	7.91e-06	0.2884	19.9482
family Clostridiales vadin BB60 group	COVID-19 severity	rs2191834	G	T	0.2396	0.0746375	-0.049714	0.0159136	0.041291	2.5e-06	0.2286	21.9977
family Clostridiales vadin BB60 group	COVID-19 severity	rs28691777	C	T	0.0716	0.137134	0.097219	0.0266996	0.072218	6.96e-07	0.1782	26.3802
family Clostridiales vadin BB60 group	COVID-19 severity	rs34088226	A	G	0.0706	-0.117807	-0.13256	0.026924	0.081106	7.66e-06	0.1022	19.1454
family Clostridiales vadin BB60 group	COVID-19 severity	rs55682560	C	T	0.0696	-0.131519	-0.06608	0.0261319	0.05389	4.97e-07	0.2201	25.3302
family Clostridiales vadin BB60 group	COVID-19 severity	rs6588624	G	A	0.4712	-0.0662317	-0.010654	0.0138147	0.034117	1.79e-06	0.7548	22.9853
family Clostridiales vadin BB60 group	COVID-19 severity	rs66714985	A	C	0.0845	0.116908	-0.033205	0.0252447	0.05132	4.85e-06	0.5176	21.446
family Clostridiales vadin BB60 group	COVID-19 severity	rs7226487	A	G	0.4761	-0.0643682	0.019255	0.0138701	0.033962	3.58e-06	0.5707	21.5368
family Clostridiales vadin BB60 group	COVID-19 severity	rs7538034	T	G	0.2078	-0.078598	0.029602	0.0165982	0.042718	2.37e-06	0.4883	22.4233
family Clostridiales vadin BB60 group	COVID-19 severity	rs7725895	A	G	0.0895	-0.116224	-0.013395	0.0240367	0.048957	3.94e-06	0.784401	23.3797
family Clostridiales vadin BB60 group	COVID-19 severity	rs989682	A	G	0.2823	0.070194	0.033126	0.0155364	0.037519	6.85e-06	0.3773	20.4126
family Coriobacteriaceae	COVID-19 severity	rs11073596	T	G	0.34	0.0510212	-0.0043421	0.0114339	0.038129	8.14e-06	0.9093	19.9118
family Coriobacteriaceae	COVID-19 severity	rs11250875	T	C	0.2087	0.06075	0.014143	0.0130939	0.033058	4.83e-06	0.6688	21.5256
family Coriobacteriaceae	COVID-19 severity	rs11656361	A	C	0.1292	0.0773006	0.058901	0.017553	0.059511	8.02e-06	0.3223	19.3939
family Coriobacteriaceae	COVID-19 severity	rs12974142	G	A	0.1083	0.0789796	0.015665	0.0177205	0.043656	8.51e-06	0.719701	19.8646
family Coriobacteriaceae	COVID-19 severity	rs13307134	C	T	0.2356	0.0565686	-0.011473	0.0126265	0.039235	7.8e-06	0.77	20.0718
family Coriobacteriaceae	COVID-19 severity	rs1397793	G	A	0.3857	-0.0498855	-0.0020848	0.0112446	0.037451	9.77e-06	0.9556	19.6815
family Coriobacteriaceae	COVID-19 severity	rs1816223	A	G	0.2107	-0.0586265	0.10902	0.0129006	0.041958	4.84e-06	0.00936893	20.6523
family Coriobacteriaceae	COVID-19 severity	rs240104	T	C	0.2445	-0.0603429	0.051824	0.0126849	0.042826	1.52e-06	0.2262	22.6296
family Coriobacteriaceae	COVID-19 severity	rs2442778	G	A	0.0457	-0.116408	0.0047831	0.0258545	0.08134	9.03e-06	0.9531	20.2719
family Coriobacteriaceae	COVID-19 severity	rs3025411	A	G	0.1044	0.0926543	-0.13544	0.0209468	0.063858	8.27e-06	0.0339297	19.5657
family Coriobacteriaceae	COVID-19 severity	rs34739816	G	T	0.0815	0.0965017	-0.085833	0.0207666	0.068317	3.88e-06	0.209	21.5943
family Coriobacteriaceae	COVID-19 severity	rs67561917	A	G	0.1421	-0.0714367	-0.1309	0.0154113	0.051457	5.39e-06	0.01096	21.4863
family Coriobacteriaceae	COVID-19 severity	rs719099	A	G	0.1362	0.0778402	-0.022944	0.0155815	0.052105	5.43e-07	0.659699	24.9568
family Coriobacteriaceae	COVID-19 severity	rs8010111	G	A	0.0646	-0.103377	0.043642	0.0229286	0.053031	6.9e-06	0.4105	20.3278
family Defluviitaleaceae	COVID-19 severity	rs112893842	T	C	0.0974	0.110761	-0.0045076	0.0232545	0.056815	2.75e-06	0.9368	22.6862
family Defluviitaleaceae	COVID-19 severity	rs1582238	T	C	0.3718	0.0801923	-0.011352	0.0167061	0.03491	1.69e-06	0.745101	23.0417
family Defluviitaleaceae	COVID-19 severity	rs17051335	C	T	0.0795	-0.134314	-0.055778	0.0292201	0.053279	4.58e-06	0.2951	21.1288
family Defluviitaleaceae	COVID-19 severity	rs1908593	T	C	0.5378	0.070223	0.055372	0.0156601	0.034449	7.86e-06	0.108	20.1081
family Defluviitaleaceae	COVID-19 severity	rs4344384	G	T	0.4742	0.0708803	-0.0018448	0.0156121	0.034292	5.86e-06	0.9571	20.6124
family Defluviitaleaceae	COVID-19 severity	rs4677103	A	G	0.171	0.0977203	-0.024499	0.0197033	0.044233	9.42e-07	0.5797	24.5976
family Defluviitaleaceae	COVID-19 severity	rs540220	T	C	0.0596	-0.123954	-0.012309	0.0289814	0.05271	9.48e-06	0.8154	18.2928
family Defluviitaleaceae	COVID-19 severity	rs55658617	T	C	0.0696	0.177314	0.029763	0.0361844	0.064248	1.41e-06	0.6432	24.0128
family Defluviitaleaceae	COVID-19 severity	rs72731813	C	T	0.0815	-0.149751	0.019147	0.0293415	0.063403	2.76e-07	0.7627	26.0481
family Defluviitaleaceae	COVID-19 severity	rs9608282	T	G	0.0656	0.139014	-0.029655	0.0299429	0.061864	4.61e-06	0.6317	21.554
family Defluviitaleaceae	COVID-19 severity	rs9725395	A	G	0.0875	-0.138357	0.036413	0.0295185	0.063685	3.41e-06	0.5675	21.9691
family Desulfovibrionaceae	COVID-19 severity	rs112381107	C	T	0.0477	0.211435	-0.014613	0.0456962	0.061797	2.82e-06	0.8131	21.409
family Desulfovibrionaceae	COVID-19 severity	rs11599763	T	C	0.3897	-0.0555931	0.04498	0.0117493	0.036162	2.5e-06	0.2136	22.3879
family Desulfovibrionaceae	COVID-19 severity	rs17791387	A	G	0.1412	-0.0729251	-0.025219	0.0154381	0.035402	2.1e-06	0.4762	22.3135
family Desulfovibrionaceae	COVID-19 severity	rs2692012	A	G	0.0636	0.114231	-0.27057	0.0253568	0.08644	1.56e-06	0.00174699	20.2944
family Desulfovibrionaceae	COVID-19 severity	rs2838334	G	A	0.3231	0.0571419	0.086755	0.012423	0.028771	3.82e-06	0.00256702	21.1572
family Desulfovibrionaceae	COVID-19 severity	rs3935584	C	T	0.496	-0.0525838	-0.025139	0.0115757	0.033801	6.78e-06	0.457	20.6351
family Desulfovibrionaceae	COVID-19 severity	rs4506934	C	T	0.1123	-0.0943381	0.037436	0.020138	0.060192	3.16e-06	0.534	21.9453
family Desulfovibrionaceae	COVID-19 severity	rs6058181	C	T	0.1233	0.0834742	-0.022725	0.0166111	0.040128	2.7e-07	0.5712	25.2528
family Desulfovibrionaceae	COVID-19 severity	rs72647048	T	C	0.1163	-0.0770089	0.042126	0.017089	0.040047	9.61e-06	0.2928	20.307
family Desulfovibrionaceae	COVID-19 severity	rs9928243	C	A	0.4254	-0.0541732	0.032813	0.0117819	0.02676	4.48e-06	0.2201	21.1417
family Enterobacteriaceae	COVID-19 severity	rs11026530	T	C	0.1342	0.0822408	-0.065636	0.0186379	0.041711	9.43e-06	0.1156	19.4706
family Enterobacteriaceae	COVID-19 severity	rs2374342	C	A	0.3569	0.0582927	-0.012654	0.0126195	0.036403	4.52e-06	0.7281	21.3376
family Enterobacteriaceae	COVID-19 severity	rs35673018	G	A	0.0944	0.0899642	-0.0092052	0.0202934	0.064701	7.63e-06	0.8869	19.653
family Enterobacteriaceae	COVID-19 severity	rs504442	T	G	0.1392	0.084159	-0.068785	0.0189479	0.053404	5.17e-06	0.1977	19.7278
family Enterobacteriaceae	COVID-19 severity	rs62210023	A	G	0.3519	0.0606754	0.012731	0.0130125	0.036713	3.13e-06	0.728799	21.7422
family Enterobacteriaceae	COVID-19 severity	rs78143293	A	G	0.1441	-0.0848521	-0.0093058	0.0170415	0.047771	1.2e-06	0.8455	24.7918
family Enterobacteriaceae	COVID-19 severity	rs79757635	C	A	0.161	0.0758597	-0.0086241	0.0171286	0.050159	9.32e-06	0.8635	19.6146
family Erysipelotrichaceae	COVID-19 severity	rs1074800	A	G	0.3986	0.0492438	-0.014875	0.010887	0.035174	6.15e-06	0.6724	20.459
family Erysipelotrichaceae	COVID-19 severity	rs10781552	C	T	0.3121	-0.0552212	0.059884	0.0116074	0.036701	2.33e-06	0.1028	22.6329
family Erysipelotrichaceae	COVID-19 severity	rs17530232	A	G	0.0765	0.10305	0.12216	0.0224648	0.066213	2.79e-06	0.0650504	21.0423
family Erysipelotrichaceae	COVID-19 severity	rs1884466	C	T	0.4513	-0.0475363	0.031664	0.0106939	0.034576	9.53e-06	0.3598	19.7598
family Erysipelotrichaceae	COVID-19 severity	rs2300774	G	A	0.4076	0.0524152	-0.0093406	0.0106784	0.026987	8.95e-07	0.7293	24.0937
family Erysipelotrichaceae	COVID-19 severity	rs290833	T	G	0.3688	-0.0497374	-0.040002	0.0111376	0.03763	8.03e-06	0.2878	19.9425
family Erysipelotrichaceae	COVID-19 severity	rs35161940	T	C	0.1272	-0.0806041	0.037634	0.0167641	0.041247	1.85e-06	0.3616	23.1182
family Erysipelotrichaceae	COVID-19 severity	rs4078432	C	T	0.1809	-0.0608929	0.090128	0.0133764	0.042244	4.23e-06	0.0328799	20.7232
family Erysipelotrichaceae	COVID-19 severity	rs56970041	T	G	0.1113	0.0724144	0.068029	0.0164471	0.058471	5.4e-06	0.2446	19.3854
family Erysipelotrichaceae	COVID-19 severity	rs62504403	C	T	0.2356	0.0681159	0.027966	0.0127883	0.040825	1.12e-07	0.4933	28.3706
family Erysipelotrichaceae	COVID-19 severity	rs7234058	T	C	0.0974	-0.0945759	0.0050177	0.0194091	0.046009	9.12e-07	0.9132	23.7438
family Erysipelotrichaceae	COVID-19 severity	rs7826267	T	G	0.0746	-0.0839071	0.049499	0.0199131	0.067028	9.28e-06	0.4602	17.755
family Erysipelotrichaceae	COVID-19 severity	rs8003149	C	T	0.2823	0.0538798	-0.022434	0.0116888	0.029657	4.08e-06	0.4494	21.2477
family Family XI	COVID-19 severity	rs10759623	C	T	0.1809	-0.162115	-0.042141	0.032151	0.033989	5.78e-07	0.215	25.4247
family Family XI	COVID-19 severity	rs11547158	A	G	0.1203	-0.177599	0.025122	0.0372795	0.041355	2.7e-06	0.543501	22.6957
family Family XI	COVID-19 severity	rs17379710	T	C	0.4354	-0.116383	-0.040078	0.0252125	0.034134	3.97e-06	0.2403	21.3084
family Family XI	COVID-19 severity	rs2155352	A	G	0.2286	-0.150538	-0.042837	0.0302319	0.041943	6.63e-07	0.3071	24.7947
family Family XI	COVID-19 severity	rs2156611	T	C	0.492	-0.112486	-0.027743	0.0251099	0.033806	9.43e-06	0.4118	20.0683
family Family XI	COVID-19 severity	rs3733511	A	G	0.2942	0.128253	-0.0093138	0.0274718	0.037606	3.39e-06	0.8044	21.7954
family Family XI	COVID-19 severity	rs488164	T	G	0.3837	0.117998	-0.011209	0.025516	0.034309	4.8e-06	0.743901	21.3856
family Family XI	COVID-19 severity	rs697771	A	G	0.4324	-0.117677	0.035926	0.0251491	0.034332	3.19e-06	0.2954	21.8947
family Family XIII	COVID-19 severity	rs10404377	C	A	0.4225	-0.0503183	-0.033741	0.011165	0.037456	6.99e-06	0.3677	20.3111
family Family XIII	COVID-19 severity	rs118170811	A	G	0.0398	0.151619	0.026727	0.0317112	0.064423	1.8e-06	0.6782	22.8603
family Family XIII	COVID-19 severity	rs12904405	A	G	0.1024	-0.0851896	-0.0034143	0.0192688	0.047546	7.67e-06	0.9428	19.5462
family Family XIII	COVID-19 severity	rs1887048	G	A	0.2237	0.0579979	0.06546	0.0129602	0.041356	9.65e-06	0.1135	20.0263
family Family XIII	COVID-19 severity	rs3098182	G	T	0.4324	0.0508511	0.026558	0.011014	0.035296	4.04e-06	0.4518	21.3161
family Family XIII	COVID-19 severity	rs4293737	A	G	0.2266	-0.112091	0.069118	0.0271305	0.054134	8.38e-06	0.2017	17.0696
family Family XIII	COVID-19 severity	rs482905	G	T	0.2495	0.0596528	-0.014037	0.012717	0.030533	3.72e-06	0.6457	22.0035
family Family XIII	COVID-19 severity	rs6501525	A	G	0.3857	0.0561559	0.010221	0.0115587	0.038806	1.24e-06	0.792301	23.6032
family Family XIII	COVID-19 severity	rs66753613	G	A	0.2048	0.0651136	-0.046556	0.0144251	0.045527	8.08e-06	0.3065	20.3753
family Family XIII	COVID-19 severity	rs6797051	C	T	0.1173	-0.0805984	-0.024263	0.0171364	0.040661	4.89e-06	0.5507	22.1214
family Family XIII	COVID-19 severity	rs7514702	T	C	0.1769	-0.0663236	0.042363	0.0141626	0.032714	3.92e-06	0.1953	21.9307
family Lachnospiraceae	COVID-19 severity	rs10402491	C	T	0.1203	0.0661701	0.03339	0.014851	0.050616	7.58e-06	0.5095	19.8525
family Lachnospiraceae	COVID-19 severity	rs11139361	T	C	0.3628	0.0494463	0.013538	0.0110503	0.027462	4.26e-06	0.621999	20.0224
family Lachnospiraceae	COVID-19 severity	rs112040820	A	G	0.2704	0.0549584	0.01024	0.0117086	0.03859	2.42e-06	0.7907	22.0323
family Lachnospiraceae	COVID-19 severity	rs11841382	G	T	0.0736	-0.0718128	-0.099867	0.017462	0.049214	9.58e-06	0.0424297	16.9129
family Lachnospiraceae	COVID-19 severity	rs11979110	T	C	0.4473	-0.0500924	-0.0019454	0.0105069	0.034096	1.82e-06	0.9545	22.7299
family Lachnospiraceae	COVID-19 severity	rs1205443	A	G	0.336	0.0501415	-0.069094	0.0112157	0.035835	7.29e-06	0.0538406	19.9867
family Lachnospiraceae	COVID-19 severity	rs12760724	A	C	0.3439	-0.0484566	0.023681	0.0107934	0.028132	7.27e-06	0.3999	20.1553
family Lachnospiraceae	COVID-19 severity	rs13005175	A	G	0.0885	0.0993483	-0.12806	0.0218395	0.059572	8.37e-06	0.03159	20.6936
family Lachnospiraceae	COVID-19 severity	rs146660815	T	C	0.0547	-0.215114	0.055627	0.0476778	0.065962	6.53e-06	0.399	20.3566
family Lachnospiraceae	COVID-19 severity	rs2159863	A	G	0.1978	-0.0585831	-0.030482	0.0128742	0.041765	3.7e-06	0.4655	20.7063
family Lachnospiraceae	COVID-19 severity	rs2910921	T	C	0.0447	0.160302	-0.038495	0.035832	0.085226	8.42e-06	0.651499	20.0141
family Lachnospiraceae	COVID-19 severity	rs3127230	C	T	0.334	-0.0503537	0.024363	0.0112201	0.028624	6.2e-06	0.3947	20.1406
family Lachnospiraceae	COVID-19 severity	rs35524804	T	C	0.2674	-0.0607481	-0.047866	0.0125216	0.039652	2.45e-06	0.2274	23.5368
family Lachnospiraceae	COVID-19 severity	rs7359994	T	C	0.332	-0.0503142	-0.024464	0.0112482	0.028463	5.36e-06	0.3901	20.0086
family Lachnospiraceae	COVID-19 severity	rs79086868	T	C	0.1093	0.0776723	0.065592	0.0164472	0.054745	3.01e-06	0.2309	22.3022
family Lachnospiraceae	COVID-19 severity	rs959845	C	T	0.4453	-0.0493666	0.006897	0.0107801	0.037464	5.17e-06	0.8539	20.971
family Lachnospiraceae	COVID-19 severity	rs9929145	G	A	0.0616	-0.125721	-0.02464	0.0245233	0.060875	2.84e-07	0.6857	26.282
family Lactobacillaceae	COVID-19 severity	rs11674854	C	T	0.4274	-0.0830224	0.028577	0.0175267	0.035171	2.6e-06	0.4165	22.4382
family Lactobacillaceae	COVID-19 severity	rs1530559	G	A	0.5676	0.0772453	0.06011	0.0176921	0.040461	9.65e-06	0.1374	19.0627
family Lactobacillaceae	COVID-19 severity	rs16861661	G	A	0.0497	-0.193287	-0.073667	0.0379293	0.055134	2.7e-07	0.1815	25.9691
family Lactobacillaceae	COVID-19 severity	rs62314653	C	A	0.0626	0.177082	-0.0571	0.0392269	0.079742	6.59e-06	0.474	20.3789
family Lactobacillaceae	COVID-19 severity	rs74599091	A	G	0.0348	0.191613	0.0078565	0.0425039	0.092235	7.7e-06	0.9321	20.3232
family Lactobacillaceae	COVID-19 severity	rs768253	T	G	0.3907	-0.0792344	-0.0069007	0.0170604	0.02728	3.61e-06	0.8003	21.5699
family Lactobacillaceae	COVID-19 severity	rs77478751	A	G	0.0537	-0.219178	0.05715	0.0473566	0.10077	5.96e-06	0.5706	21.4206
family Lactobacillaceae	COVID-19 severity	rs921925	A	C	0.2624	0.0999419	-0.0092463	0.0201687	0.039175	5.77e-07	0.8134	24.5549
family Lactobacillaceae	COVID-19 severity	rs9345899	A	G	0.1312	-0.124042	-0.027773	0.0278946	0.054211	9.45e-06	0.6084	19.774
family Methanobacteriaceae	COVID-19 severity	rs10202904	T	G	0.4672	-0.121754	-0.02254	0.0235357	0.034106	3.01e-07	0.5087	26.7615
family Methanobacteriaceae	COVID-19 severity	rs10424197	G	A	0.325	-0.111274	0.019534	0.0247517	0.036838	9.28e-06	0.595899	20.2106
family Methanobacteriaceae	COVID-19 severity	rs4257531	G	A	0.1143	0.164498	0.077862	0.0364959	0.055301	7.44e-06	0.1591	20.3158
family Methanobacteriaceae	COVID-19 severity	rs56131665	G	A	0.0934	0.178661	0.084236	0.039298	0.058443	6.18e-06	0.1495	20.669
family Methanobacteriaceae	COVID-19 severity	rs62241835	G	T	0.0915	-0.203385	-0.013557	0.0417931	0.045709	1.63e-06	0.7668	23.6827
family Methanobacteriaceae	COVID-19 severity	rs6508769	T	C	0.165	0.153519	0.059012	0.0344519	0.045955	8.23e-06	0.1991	19.8564
family Methanobacteriaceae	COVID-19 severity	rs73068003	G	T	0.1223	-0.15814	-0.025768	0.0351803	0.051937	8.45e-06	0.619801	20.2063
family Methanobacteriaceae	COVID-19 severity	rs73457410	A	G	0.0666	0.21534	0.0016309	0.0436695	0.050801	1.41e-06	0.9744	24.316
family Methanobacteriaceae	COVID-19 severity	rs75208022	C	T	0.0765	-0.227245	0.0029335	0.048763	0.052924	5.92e-06	0.9558	21.7173
family Methanobacteriaceae	COVID-19 severity	rs894996	C	A	0.0716	0.216999	-0.065053	0.0449076	0.050235	1.88e-06	0.1953	23.3495
family Oxalobacteraceae	COVID-19 severity	rs111966731	T	C	0.0716	0.204031	-0.016961	0.0445746	0.077904	4.56e-06	0.8277	20.9516
family Oxalobacteraceae	COVID-19 severity	rs11246212	T	C	0.1252	0.13607	0.042471	0.0291797	0.051946	4.51e-06	0.4136	21.7454
family Oxalobacteraceae	COVID-19 severity	rs12002250	A	C	0.0596	0.196145	0.063204	0.044523	0.072267	5.53e-06	0.3818	19.4083
family Oxalobacteraceae	COVID-19 severity	rs1569853	T	C	0.1382	-0.140043	-0.04605	0.0281704	0.0382	7.45e-07	0.228	24.7136
family Oxalobacteraceae	COVID-19 severity	rs17138946	G	T	0.0467	-0.189444	0.041677	0.0430248	0.05659	8.09e-06	0.4614	19.3876
family Oxalobacteraceae	COVID-19 severity	rs36057338	G	T	0.0755	0.181604	-0.10531	0.0398742	0.051621	6.26e-06	0.04134	20.7427
family Oxalobacteraceae	COVID-19 severity	rs4428215	G	A	0.2604	0.12561	-0.026205	0.0230053	0.031414	4.88e-08	0.4042	29.8121
family Oxalobacteraceae	COVID-19 severity	rs561239	A	G	0.2823	0.105525	0.010851	0.0236769	0.039432	7.19e-06	0.783201	19.8638
family Oxalobacteraceae	COVID-19 severity	rs6000536	C	T	0.2107	-0.118383	0.036784	0.0241355	0.040134	7.39e-07	0.3594	24.0583
family Oxalobacteraceae	COVID-19 severity	rs62435498	C	A	0.0646	0.181521	-0.042435	0.0400608	0.056223	7.46e-06	0.4504	20.5312
family Oxalobacteraceae	COVID-19 severity	rs736744	C	T	0.4155	0.105642	-0.01076	0.0200648	0.035621	1.49e-07	0.7626	27.7207
family Oxalobacteraceae	COVID-19 severity	rs7993559	C	A	0.4622	0.0921059	0.0020529	0.0201114	0.033864	5.04e-06	0.9517	20.9745
family Oxalobacteraceae	COVID-19 severity	rs80330081	A	C	0.0656	-0.18756	0.0019796	0.0423688	0.057499	6.64e-06	0.9725	19.5969
family Oxalobacteraceae	COVID-19 severity	rs934049	G	A	0.2276	0.109751	-0.031443	0.0238636	0.042104	4.21e-06	0.4552	21.1518
family Pasteurellaceae	COVID-19 severity	rs10965428	C	A	0.0795	-0.119902	-0.046008	0.0258219	0.045043	4.29e-06	0.3071	21.5614
family Pasteurellaceae	COVID-19 severity	rs111582866	G	A	0.1014	-0.113957	-0.0047105	0.0256403	0.055222	7.07e-06	0.932	19.7532
family Pasteurellaceae	COVID-19 severity	rs12050685	A	G	0.3598	-0.0670948	-0.0034612	0.015239	0.027022	9.19e-06	0.8981	19.385
family Pasteurellaceae	COVID-19 severity	rs16970009	A	G	0.0437	0.187381	0.049271	0.0429572	0.055923	7.32e-06	0.3783	19.0275
family Pasteurellaceae	COVID-19 severity	rs35510	A	G	0.0785	0.122729	-0.0069887	0.0264958	0.049952	4.02e-06	0.8887	21.4557
family Pasteurellaceae	COVID-19 severity	rs4822728	T	C	0.4374	0.0685479	-0.013004	0.0149032	0.035804	4.72e-06	0.7165	21.1557
family Pasteurellaceae	COVID-19 severity	rs6972479	A	G	0.2425	-0.0781862	-0.074222	0.0175366	0.040958	7.75e-06	0.06996	19.8779
family Pasteurellaceae	COVID-19 severity	rs72756943	G	A	0.0855	0.13988	-0.010632	0.0303029	0.071023	3.35e-06	0.881	21.308
family Pasteurellaceae	COVID-19 severity	rs73139353	A	C	0.0646	-0.222573	0.1588	0.0484634	0.079824	8.71e-06	0.0466595	21.0919
family Pasteurellaceae	COVID-19 severity	rs76022354	C	T	0.0328	0.24289	0.087885	0.0500406	0.092759	1.83e-06	0.3434	23.5599
family Pasteurellaceae	COVID-19 severity	rs78909003	T	C	0.0497	-0.241159	0.013806	0.0498372	0.063961	2.05e-06	0.8291	23.4154
family Pasteurellaceae	COVID-19 severity	rs9382510	C	T	0.2455	-0.0881865	-0.030305	0.0169965	0.039487	2.48e-07	0.4428	26.9207
family Pasteurellaceae	COVID-19 severity	rs9895850	T	C	0.0497	-0.176406	-0.011957	0.041017	0.064396	9.08e-06	0.8527	18.497
family Pasteurellaceae	COVID-19 severity	rs9938097	T	C	0.3668	-0.0710386	0.0023563	0.0158024	0.037223	8.23e-06	0.9495	20.2088
family Peptococcaceae	COVID-19 severity	rs117452796	A	G	0.0676	-0.257982	0.0042357	0.0549569	0.056798	3.15e-06	0.9406	22.0361
family Peptococcaceae	COVID-19 severity	rs12144792	C	T	0.3588	0.064399	-0.0073553	0.0141246	0.036734	5.82e-06	0.8413	20.7878
family Peptococcaceae	COVID-19 severity	rs12634826	T	G	0.2952	-0.0739885	-0.036719	0.0150931	0.040747	1.01e-06	0.3675	24.0309
family Peptococcaceae	COVID-19 severity	rs12992764	T	G	0.4026	0.0684213	-0.044545	0.0141137	0.035065	1.46e-06	0.204	23.5018
family Peptococcaceae	COVID-19 severity	rs150600492	A	C	0.0626	0.135774	-0.024023	0.0289757	0.054272	2.31e-06	0.658	21.9566
family Peptococcaceae	COVID-19 severity	rs35703006	G	T	0.2157	0.0812655	0.039583	0.0164355	0.045175	4.95e-07	0.3809	24.4481
family Peptococcaceae	COVID-19 severity	rs4990837	A	G	0.174	0.0910387	-0.036146	0.0185869	0.046776	1.74e-06	0.4397	23.9903
family Peptococcaceae	COVID-19 severity	rs75430375	C	T	0.0646	-0.147941	-0.0025827	0.0317498	0.058644	3.41e-06	0.9649	21.7117
family Peptococcaceae	COVID-19 severity	rs75898026	A	G	0.1829	-0.0821779	0.17315	0.0173541	0.04368	2.02e-06	7.36902e-05	22.4235
family Peptostreptococcaceae	COVID-19 severity	rs10805326	G	A	0.2783	0.0566637	-0.035077	0.012276	0.03785	4.03e-06	0.3541	21.3058
family Peptostreptococcaceae	COVID-19 severity	rs117020988	C	T	0.0636	0.182411	0.00064679	0.0372126	0.064002	1.03e-06	0.9919	24.0282
family Peptostreptococcaceae	COVID-19 severity	rs12377846	C	A	0.0487	-0.252	-0.049884	0.0511627	0.066178	7.26e-07	0.451	24.2602
family Peptostreptococcaceae	COVID-19 severity	rs12986312	T	G	0.3221	0.0571818	-0.0035397	0.0125947	0.029312	5.77e-06	0.9039	20.6129
family Peptostreptococcaceae	COVID-19 severity	rs1467258	G	A	0.167	0.072584	0.088746	0.0162321	0.051656	7.9e-06	0.0857907	19.9954
family Peptostreptococcaceae	COVID-19 severity	rs1520207	C	T	0.4374	0.0525658	-0.038288	0.0112476	0.034635	3.17e-06	0.269	21.8417
family Peptostreptococcaceae	COVID-19 severity	rs4692811	C	T	0.2644	0.0642075	-0.00022447	0.0126913	0.030314	4.21e-07	0.9941	25.5953
family Peptostreptococcaceae	COVID-19 severity	rs59865771	C	T	0.2813	-0.0573764	0.042287	0.0127192	0.038885	7.69e-06	0.2768	20.3492
family Peptostreptococcaceae	COVID-19 severity	rs59987323	C	T	0.4274	-0.0537078	-0.04308	0.011443	0.039444	2.7e-06	0.2748	22.029
family Peptostreptococcaceae	COVID-19 severity	rs61841503	G	A	0.1372	0.0919658	-0.053974	0.0161331	0.036648	9.8e-09	0.1408	32.4951
family Peptostreptococcaceae	COVID-19 severity	rs6721459	A	G	0.5606	0.0509823	-0.01479	0.0111975	0.026585	5.08e-06	0.578	20.7299
family Peptostreptococcaceae	COVID-19 severity	rs76982728	T	C	0.0388	0.124203	0.010604	0.0266923	0.054925	3.24e-06	0.8469	21.6516
family Peptostreptococcaceae	COVID-19 severity	rs77540684	T	G	0.0517	0.106725	-0.049104	0.0245638	0.062403	8.14e-06	0.4313	18.8775
family Peptostreptococcaceae	COVID-19 severity	rs9573937	A	G	0.1769	-0.0693637	0.018201	0.0142907	0.034105	1.71e-06	0.5936	23.5589
family Porphyromonadaceae	COVID-19 severity	rs10762312	G	A	0.2614	-0.052368	0.010233	0.0118814	0.029799	8.7e-06	0.731301	19.4265
family Porphyromonadaceae	COVID-19 severity	rs10858364	G	T	0.2763	0.055316	-0.035667	0.012085	0.04457	4.31e-06	0.4236	20.9512
family Porphyromonadaceae	COVID-19 severity	rs17065783	A	G	0.2237	-0.059133	-0.019448	0.0122235	0.031128	1.79e-06	0.5321	23.4028
family Porphyromonadaceae	COVID-19 severity	rs1980561	A	G	0.3857	-0.0485289	-0.035956	0.0109284	0.034605	8.95e-06	0.2988	19.7192
family Porphyromonadaceae	COVID-19 severity	rs35233670	T	C	0.4414	-0.0473576	0.0011888	0.010602	0.02667	7.91e-06	0.9644	19.9529
family Porphyromonadaceae	COVID-19 severity	rs35961441	A	C	0.0736	0.0915257	-0.0045624	0.0207306	0.048738	8.37e-06	0.9254	19.4923
family Porphyromonadaceae	COVID-19 severity	rs6953849	A	G	0.1471	0.0718149	0.048163	0.0150724	0.037154	2.44e-06	0.1949	22.7019
family Porphyromonadaceae	COVID-19 severity	rs7330827	T	C	0.0755	-0.103842	-0.032745	0.0237355	0.048801	8.05e-06	0.5022	19.1403
family Porphyromonadaceae	COVID-19 severity	rs864093	A	C	0.2565	-0.0527939	0.025133	0.0117499	0.029444	9.6e-06	0.3933	20.1882
family Prevotellaceae	COVID-19 severity	rs12057990	C	T	0.2406	0.0589878	0.046257	0.0132268	0.030983	8.97e-06	0.1354	19.889
family Prevotellaceae	COVID-19 severity	rs12118202	T	C	0.1899	-0.0751986	-0.066331	0.0147265	0.032445	5.54e-07	0.04091	26.0747
family Prevotellaceae	COVID-19 severity	rs13069367	A	C	0.3549	-0.0539768	-0.053149	0.0119687	0.036399	7.39e-06	0.1442	20.3385
family Prevotellaceae	COVID-19 severity	rs148376875	T	G	0.1203	0.084515	0.040911	0.0179163	0.05177	2.08e-06	0.4294	22.2521
family Prevotellaceae	COVID-19 severity	rs2206482	T	G	0.4423	-0.0569105	0.01665	0.0117486	0.034261	1.3e-06	0.627001	23.4644
family Prevotellaceae	COVID-19 severity	rs2278540	G	A	0.326	0.0554249	-0.023652	0.0123265	0.028781	8.44e-06	0.4112	20.2177
family Prevotellaceae	COVID-19 severity	rs34660375	A	G	0.1909	-0.0805894	-0.1073	0.0178291	0.050266	7.4e-06	0.0327899	20.4313
family Prevotellaceae	COVID-19 severity	rs3758087	T	C	0.2922	0.0564199	-0.007503	0.0124655	0.028509	8.61e-06	0.792399	20.4854
family Prevotellaceae	COVID-19 severity	rs3860225	A	G	0.1382	0.083936	-0.011873	0.0167936	0.048522	5.5e-07	0.8067	24.9809
family Prevotellaceae	COVID-19 severity	rs4493272	T	C	0.4712	-0.0604992	0.0049057	0.0118027	0.034162	3.02e-07	0.8858	26.2745
family Prevotellaceae	COVID-19 severity	rs4685827	T	C	0.2237	-0.0679529	-0.0062855	0.0145407	0.034075	2.77e-06	0.8537	21.8396
family Prevotellaceae	COVID-19 severity	rs7252711	A	G	0.1272	-0.0740876	0.023905	0.0161926	0.04831	5.57e-06	0.6207	20.9343
family Prevotellaceae	COVID-19 severity	rs7975087	C	A	0.2286	-0.0601448	0.0045777	0.0135454	0.039359	7.59e-06	0.9074	19.7157
family Prevotellaceae	COVID-19 severity	rs912860	G	A	0.0268	-0.229046	0.032405	0.0483124	0.088151	9.3e-07	0.713199	22.4765
family Prevotellaceae	COVID-19 severity	rs9586501	G	A	0.3141	0.0592681	0.021635	0.0127329	0.028034	2.59e-06	0.4403	21.6663
family Prevotellaceae	COVID-19 severity	rs9958960	G	A	0.165	-0.0914807	-0.029708	0.0173611	0.039081	1.06e-07	0.4472	27.7653
family Rhodospirillaceae	COVID-19 severity	rs1035406	G	A	0.0994	-0.11354	-0.0096099	0.0250863	0.043027	5.84e-06	0.8233	20.4845
family Rhodospirillaceae	COVID-19 severity	rs11591293	G	T	0.4195	0.0743184	-0.0033767	0.0158724	0.02732	2.67e-06	0.9016	21.9233
family Rhodospirillaceae	COVID-19 severity	rs13336560	C	T	0.4563	-0.0701719	0.010993	0.0158061	0.037296	9.17e-06	0.768199	19.7095
family Rhodospirillaceae	COVID-19 severity	rs1549633	A	C	0.1561	0.0999312	-0.044118	0.0218634	0.04899	4.7e-06	0.3678	20.8914
family Rhodospirillaceae	COVID-19 severity	rs1923415	A	G	0.1372	-0.0999238	-0.039787	0.0227326	0.039197	9.64e-06	0.3101	19.3215
family Rhodospirillaceae	COVID-19 severity	rs3754624	C	T	0.162	0.0971389	0.026656	0.0200064	0.0359	1.71e-06	0.4578	23.5748
family Rhodospirillaceae	COVID-19 severity	rs4278423	T	C	0.1064	0.107529	-0.001599	0.0235725	0.039443	3.12e-06	0.9677	20.8086
family Rhodospirillaceae	COVID-19 severity	rs55876211	C	T	0.172	-0.0911851	-0.030512	0.0196395	0.035515	2.87e-06	0.3903	21.5569
family Rhodospirillaceae	COVID-19 severity	rs61933850	G	A	0.0905	0.164808	-0.15011	0.0360647	0.068442	7.23e-06	0.0282898	20.8831
family Rhodospirillaceae	COVID-19 severity	rs6679026	T	C	0.1074	0.111984	-0.045891	0.0251088	0.043752	9.95e-06	0.2942	19.8911
family Rhodospirillaceae	COVID-19 severity	rs7001029	C	T	0.0934	0.117366	0.016825	0.0261324	0.058147	5.35e-06	0.7723	20.1708
family Rhodospirillaceae	COVID-19 severity	rs72714493	A	G	0.2157	0.0816858	-0.027164	0.0180791	0.030751	7.35e-06	0.377	20.4145
family Rhodospirillaceae	COVID-19 severity	rs74354280	C	T	0.1531	-0.0911896	-0.020783	0.0204907	0.036721	6.67e-06	0.5714	19.8051
family Rhodospirillaceae	COVID-19 severity	rs76784716	A	G	0.0716	0.136049	-0.025724	0.0285767	0.050416	1.49e-06	0.609901	22.6656
family Rhodospirillaceae	COVID-19 severity	rs9813022	A	G	0.3022	-0.0842444	-0.0405	0.0163583	0.028056	2.53e-07	0.1489	26.5219
family Rikenellaceae	COVID-19 severity	rs10217435	C	T	0.0875	-0.0883756	-0.057205	0.0197506	0.050081	6.51e-06	0.2534	20.0218
family Rikenellaceae	COVID-19 severity	rs10832801	A	C	0.2674	-0.0534763	0.013402	0.0122666	0.041312	7.5e-06	0.7456	19.0052
family Rikenellaceae	COVID-19 severity	rs1939881	G	A	0.0577	-0.105589	0.012978	0.0206213	0.056151	5.64e-07	0.8172	26.2187
family Rikenellaceae	COVID-19 severity	rs2447496	G	A	0.2833	-0.0549203	0.013605	0.0121904	0.04079	6.09e-06	0.7387	20.2968
family Rikenellaceae	COVID-19 severity	rs2833282	G	A	0.1282	0.0711137	0.049776	0.0156966	0.057019	4.31e-06	0.3827	20.5255
family Rikenellaceae	COVID-19 severity	rs35909684	A	C	0.0775	-0.0850181	0.085916	0.0191539	0.06037	7.1e-06	0.1547	19.7019
family Rikenellaceae	COVID-19 severity	rs36021379	A	G	0.1342	-0.0656005	-0.018347	0.0144903	0.049654	7.2e-06	0.7118	20.4956
family Rikenellaceae	COVID-19 severity	rs4264350	T	C	0.3936	-0.0526393	0.0054679	0.0108555	0.026984	1.35e-06	0.8394	23.5137
family Rikenellaceae	COVID-19 severity	rs59663348	G	A	0.1948	0.0570915	0.0099481	0.0125048	0.032609	6.12e-06	0.7603	20.8446
family Rikenellaceae	COVID-19 severity	rs62532512	C	A	0.4831	-0.0504257	0.039542	0.0107399	0.034454	2.76e-06	0.2511	22.0445
family Rikenellaceae	COVID-19 severity	rs6744030	C	T	0.1382	0.0696747	-0.012485	0.0157103	0.052007	9.32e-06	0.8103	19.6689
family Rikenellaceae	COVID-19 severity	rs67705352	T	G	0.3738	-0.0549688	-0.070581	0.0110534	0.037135	6.58e-07	0.0573495	24.731
family Rikenellaceae	COVID-19 severity	rs6837275	A	G	0.2535	0.0570355	0.013699	0.011887	0.037909	1.45e-06	0.717799	23.0222
family Rikenellaceae	COVID-19 severity	rs7242694	C	T	0.1809	-0.0618674	0.0023544	0.0134882	0.046687	5.81e-06	0.9598	21.0385
family Rikenellaceae	COVID-19 severity	rs74474130	T	G	0.0656	0.137747	0.052989	0.0295688	0.079001	3.61e-06	0.5024	21.702
family Rikenellaceae	COVID-19 severity	rs77885767	C	T	0.0477	-0.156209	-0.11186	0.0336482	0.060159	2.85e-06	0.0629796	21.5521
family Rikenellaceae	COVID-19 severity	rs9389714	C	T	0.1789	-0.0636841	0.06714	0.0143416	0.034979	8.79e-06	0.0549301	19.7183
family Rikenellaceae	COVID-19 severity	rs9578457	G	A	0.0567	-0.141478	0.083055	0.0315848	0.057216	3.99e-06	0.1466	20.0643
family Rikenellaceae	COVID-19 severity	rs9603208	G	T	0.1034	0.0821173	-0.084634	0.0159596	0.041634	1.92e-07	0.0420698	26.4745
family Ruminococcaceae	COVID-19 severity	rs10093275	C	T	0.2823	0.0534595	-0.033225	0.011677	0.040169	5.35e-06	0.4082	20.9599
family Ruminococcaceae	COVID-19 severity	rs10166469	T	C	0.2763	-0.053336	-0.048359	0.0120209	0.04069	8.52e-06	0.2346	19.6864
family Ruminococcaceae	COVID-19 severity	rs1158100	A	G	0.3549	-0.0490539	0.033223	0.0109865	0.038012	8.61e-06	0.3821	19.9356
family Ruminococcaceae	COVID-19 severity	rs1612733	T	C	0.0596	0.108708	0.049756	0.0238006	0.077338	4.22e-06	0.52	20.8617
family Ruminococcaceae	COVID-19 severity	rs17376049	T	C	0.1083	0.0848534	-0.0043444	0.0172114	0.043707	7.3e-07	0.9208	24.3056
family Ruminococcaceae	COVID-19 severity	rs2113833	T	C	0.0417	0.169146	0.063936	0.0355009	0.095975	1.14e-06	0.5053	22.701
family Ruminococcaceae	COVID-19 severity	rs55793120	T	C	0.0507	0.13822	0.05346	0.0266152	0.087448	1.44e-07	0.541	26.9701
family Ruminococcaceae	COVID-19 severity	rs56199908	T	C	0.0537	-0.199327	0.018262	0.0410444	0.06969	1.66e-06	0.793299	23.5843
family Ruminococcaceae	COVID-19 severity	rs76724913	T	G	0.0765	0.0901053	-0.058507	0.0203104	0.052489	9.6e-06	0.265	19.6817
family Streptococcaceae	COVID-19 severity	rs10028567	C	T	0.0815	-0.0934027	0.030618	0.0190343	0.048283	3.72e-06	0.526	24.0792
family Streptococcaceae	COVID-19 severity	rs11110281	T	C	0.0676	-0.130554	-3.5801e-06	0.0225943	0.056443	1.4e-08	0.9999	33.3874
family Streptococcaceae	COVID-19 severity	rs16950051	A	G	0.0586	0.107008	0.012647	0.0236973	0.065382	5.34e-06	0.8466	20.3907
family Streptococcaceae	COVID-19 severity	rs2370083	G	T	0.0885	-0.0842751	0.082667	0.0184509	0.055028	4.26e-06	0.133	20.8623
family Streptococcaceae	COVID-19 severity	rs2952251	A	G	0.2525	-0.0639298	-0.087468	0.0126525	0.038975	3.72e-07	0.0248199	25.5303
family Streptococcaceae	COVID-19 severity	rs35344081	G	A	0.2406	0.0609349	0.025216	0.0129703	0.031816	2.64e-06	0.428	22.0714
family Streptococcaceae	COVID-19 severity	rs4968759	A	G	0.4264	-0.0544035	-0.0029648	0.0111271	0.027268	8.92e-07	0.9134	23.9049
family Streptococcaceae	COVID-19 severity	rs57646748	G	A	0.0676	-0.088021	-0.008765	0.019876	0.048758	7.88e-06	0.8573	19.6117
family Streptococcaceae	COVID-19 severity	rs6806351	T	C	0.2087	-0.0619209	-0.0099512	0.0135744	0.041721	6.94e-06	0.8115	20.8082
family Streptococcaceae	COVID-19 severity	rs72739637	A	G	0.1064	0.0927983	-0.035945	0.0192021	0.04261	1.82e-06	0.3989	23.3552
family Streptococcaceae	COVID-19 severity	rs77968078	G	A	0.0567	-0.0993013	0.078994	0.0224788	0.057412	7.93e-06	0.1688	19.5149
family Streptococcaceae	COVID-19 severity	rs7916711	A	G	0.0646	0.0959639	0.018378	0.021545	0.054424	6.33e-06	0.7356	19.8391
family Streptococcaceae	COVID-19 severity	rs957755	T	G	0.1909	-0.0642449	-0.012468	0.0142702	0.043681	7.42e-06	0.7753	20.2682
family Streptococcaceae	COVID-19 severity	rs9903102	C	A	0.164	-0.0693015	-0.095732	0.0154096	0.038837	4.92e-06	0.0137	20.2256
family Veillonellaceae	COVID-19 severity	rs111810795	C	T	0.1074	-0.0867108	-0.11251	0.0180573	0.057756	1.73e-06	0.0513996	23.0589
family Veillonellaceae	COVID-19 severity	rs114889439	A	G	0.0527	-0.253809	0.023232	0.0539169	0.073231	6.19e-06	0.7511	22.1597
family Veillonellaceae	COVID-19 severity	rs11700976	C	A	0.4503	0.0503337	0.024945	0.0113763	0.034093	9.25e-06	0.4644	19.5756
family Veillonellaceae	COVID-19 severity	rs12186441	G	A	0.0368	0.208096	-0.020731	0.0453999	0.088584	4.53e-06	0.815	21.0096
family Veillonellaceae	COVID-19 severity	rs12668619	A	G	0.3549	0.055301	-0.0057383	0.0117654	0.027354	2.57e-06	0.8338	22.093
family Veillonellaceae	COVID-19 severity	rs12741784	C	T	0.336	-0.0621452	-0.0067259	0.0119266	0.028947	1.28e-07	0.8163	27.1507
family Veillonellaceae	COVID-19 severity	rs1442060	G	A	0.494	-0.0514024	0.0070091	0.0112125	0.0341	4.51e-06	0.8371	21.0168
family Veillonellaceae	COVID-19 severity	rs1693340	T	C	0.1262	0.0818934	-0.029801	0.018245	0.057652	9.25e-06	0.6052	20.147
family Veillonellaceae	COVID-19 severity	rs2175069	A	G	0.3857	-0.0526752	0.0073874	0.0114886	0.034562	4.64e-06	0.8307	21.0221
family Veillonellaceae	COVID-19 severity	rs2561116	T	G	0.1133	-0.083617	0.015616	0.0187159	0.044215	7.89e-06	0.724001	19.9603
family Veillonellaceae	COVID-19 severity	rs2585520	G	T	0.0825	-0.0904972	-0.01937	0.0200428	0.044347	5.27e-06	0.6623	20.387
family Veillonellaceae	COVID-19 severity	rs4263802	G	A	0.3837	0.050942	-0.01578	0.0114921	0.027006	7.45e-06	0.559	19.6495
family Veillonellaceae	COVID-19 severity	rs4461038	A	G	0.3062	-0.0554965	-0.04111	0.0119467	0.028343	3.73e-06	0.1469	21.5791
family Veillonellaceae	COVID-19 severity	rs4797169	T	C	0.2505	0.0587799	-0.066178	0.0128297	0.040696	4.49e-06	0.1039	20.9907
family Veillonellaceae	COVID-19 severity	rs61264131	A	C	0.0497	0.202367	-0.098981	0.0464388	0.086973	6.75e-06	0.2551	18.9897
family Veillonellaceae	COVID-19 severity	rs6692542	A	G	0.3728	0.0534397	-0.013491	0.0118254	0.039023	8.68e-06	0.7296	20.422
family Veillonellaceae	COVID-19 severity	rs6909981	C	T	0.2018	-0.0638697	0.020114	0.0141765	0.041183	5.48e-06	0.625299	20.2979
family Veillonellaceae	COVID-19 severity	rs79535861	A	C	0.0885	0.100666	-0.045073	0.0207016	0.046458	1.58e-06	0.3319	23.6462
family Veillonellaceae	COVID-19 severity	rs9345168	C	A	0.4662	0.0509102	0.056139	0.0113253	0.03397	8.49e-06	0.0984102	20.2074
family Verrucomicrobiaceae	COVID-19 severity	rs111862613	T	C	0.166	0.0907065	-0.032052	0.0196746	0.050866	3.73e-06	0.5286	21.2551
family Verrucomicrobiaceae	COVID-19 severity	rs117107102	A	G	0.0447	0.204683	0.069891	0.0431573	0.073662	2.92e-06	0.3427	22.4934
family Verrucomicrobiaceae	COVID-19 severity	rs11729256	T	C	0.2386	0.0749798	-0.018244	0.0150177	0.040675	6.73e-07	0.6538	24.9277
family Verrucomicrobiaceae	COVID-19 severity	rs12908520	G	A	0.4563	0.0619104	-0.046982	0.0130946	0.026626	2.15e-06	0.0776497	22.3533
family Verrucomicrobiaceae	COVID-19 severity	rs2602429	C	T	0.2217	0.0745516	-0.016787	0.0156195	0.042223	2.7e-06	0.6909	22.7814
family Verrucomicrobiaceae	COVID-19 severity	rs4242783	G	A	0.2873	0.0687992	-0.034547	0.0147694	0.038447	2.75e-06	0.3689	21.6992
family Verrucomicrobiaceae	COVID-19 severity	rs4936098	A	G	0.34	0.0648691	-0.024182	0.0135928	0.036642	1.13e-06	0.5093	22.7749
family Verrucomicrobiaceae	COVID-19 severity	rs61779207	G	A	0.1779	-0.0758811	-0.045038	0.0167762	0.044281	6.63e-06	0.3091	20.4588
family Verrucomicrobiaceae	COVID-19 severity	rs74542928	T	C	0.0785	0.112124	0.10212	0.0236422	0.045852	1.65e-06	0.02594	22.4917
family Verrucomicrobiaceae	COVID-19 severity	rs9349825	A	G	0.2793	-0.0704354	-0.040269	0.0147128	0.037464	2.51e-06	0.2824	22.9188
family Verrucomicrobiaceae	COVID-19 severity	rs941682	G	A	0.3111	-0.0631526	0.0069801	0.0143767	0.029318	9.58e-06	0.8118	19.2958
family Victivallaceae	COVID-19 severity	rs11671100	A	C	0.2008	-0.160034	-0.091675	0.0349472	0.046973	4.08e-06	0.05098	20.9701
family Victivallaceae	COVID-19 severity	rs11764871	G	T	0.2505	0.127099	0.068653	0.025656	0.040751	7.49e-07	0.0920492	24.5418
family Victivallaceae	COVID-19 severity	rs2944282	T	C	0.3002	-0.124197	0.047721	0.0257026	0.041433	1.57e-06	0.2494	23.3489
family Victivallaceae	COVID-19 severity	rs34962571	A	C	0.0825	-0.186945	0.049715	0.0418412	0.066197	6.25e-06	0.4526	19.9628
family Victivallaceae	COVID-19 severity	rs4396289	C	T	0.16	-0.152918	-0.022168	0.0288525	0.035021	1.54e-07	0.5267	28.0897
family Victivallaceae	COVID-19 severity	rs61702987	T	C	0.175	0.145501	-0.07699	0.0300007	0.04728	3.08e-06	0.1034	23.5218
family Victivallaceae	COVID-19 severity	rs62570196	C	T	0.0686	-0.246101	-0.043921	0.0483077	0.072474	2.7e-07	0.5445	25.9535
family Victivallaceae	COVID-19 severity	rs6545794	A	G	0.0885	-0.197786	-0.036889	0.0410495	0.048252	5.97e-07	0.4446	23.2152
family Victivallaceae	COVID-19 severity	rs67832247	C	T	0.2694	-0.123489	0.038412	0.0266695	0.043344	3.24e-06	0.3755	21.4401
family Victivallaceae	COVID-19 severity	rs7077363	G	A	0.164	0.148942	-0.051225	0.0318366	0.049995	2.83e-06	0.3055	21.8868
family Victivallaceae	COVID-19 severity	rs7314815	G	A	0.503	0.101088	0.0038429	0.0225594	0.035457	6.4e-06	0.9137	20.0791
family Victivallaceae	COVID-19 severity	rs7627405	C	T	0.167	-0.134158	-0.056659	0.0301427	0.04669	8.19e-06	0.2249	19.8092
genus Clostridium innocuum group	COVID-19 severity	rs10074000	T	C	0.4135	-0.102648	0.0036603	0.0227508	0.035694	7e-06	0.9183	20.3567
genus Clostridium innocuum group	COVID-19 severity	rs10506058	A	G	0.3966	0.0997048	-0.017876	0.0221926	0.026835	8.92e-06	0.5053	20.1844
genus Clostridium innocuum group	COVID-19 severity	rs1942371	G	A	0.1302	-0.157938	-0.052436	0.034187	0.054146	4.06e-06	0.3328	21.3428
genus Clostridium innocuum group	COVID-19 severity	rs40656	C	T	0.1889	0.142664	0.0186	0.0311021	0.046737	8.62e-06	0.690601	21.0403
genus Clostridium innocuum group	COVID-19 severity	rs4869133	G	A	0.0885	-0.180591	0.022398	0.0409505	0.051972	7.24e-06	0.6665	19.4478
genus Clostridium innocuum group	COVID-19 severity	rs61267978	T	C	0.1243	0.14708	-0.11448	0.0320875	0.038127	5.59e-06	0.00267701	21.0103
genus Clostridium innocuum group	COVID-19 severity	rs6577484	G	A	0.1481	0.160425	0.052106	0.0360857	0.048839	8.41e-06	0.286	19.7639
genus Clostridium innocuum group	COVID-19 severity	rs6890185	T	C	0.3111	0.113424	0.018101	0.0233137	0.037387	1.12e-06	0.6283	23.6692
genus Clostridium innocuum group	COVID-19 severity	rs77845139	A	G	0.2952	-0.114993	-0.018855	0.0257186	0.040399	8.41e-06	0.6407	19.9916
genus Eubacterium brachy group	COVID-19 severity	rs112617308	T	C	0.0795	-0.170873	-0.020326	0.0362844	0.046186	2.38e-06	0.6599	22.1773
genus Eubacterium brachy group	COVID-19 severity	rs12151423	A	G	0.4791	0.101329	0.038282	0.0227324	0.035483	9.27e-06	0.2806	19.8688
genus Eubacterium brachy group	COVID-19 severity	rs13139592	T	C	0.1223	-0.145997	-0.010827	0.0327192	0.050079	7.97e-06	0.8288	19.9104
genus Eubacterium brachy group	COVID-19 severity	rs1384962	A	G	0.2107	0.120888	0.0007148	0.0266264	0.040857	6.99e-06	0.986	20.6131
genus Eubacterium brachy group	COVID-19 severity	rs2913110	C	T	0.3777	0.105143	0.023771	0.022942	0.027471	4.56e-06	0.3869	21.0039
genus Eubacterium brachy group	COVID-19 severity	rs4862235	G	A	0.4443	0.104806	-0.014924	0.0225751	0.034167	3.73e-06	0.6623	21.5533
genus Eubacterium brachy group	COVID-19 severity	rs62348779	T	C	0.0815	-0.201481	-0.13455	0.043286	0.070303	3.78e-06	0.0556404	21.6656
genus Eubacterium brachy group	COVID-19 severity	rs6591893	G	A	0.3479	0.108225	-0.025705	0.0240319	0.037013	7.34e-06	0.487401	20.2807
genus Eubacterium brachy group	COVID-19 severity	rs720439	A	G	0.2515	-0.111927	0.056501	0.0251252	0.038805	7.03e-06	0.1454	19.8449
genus Eubacterium brachy group	COVID-19 severity	rs73199919	T	C	0.0567	-0.236717	0.026631	0.0531335	0.053611	8.16e-06	0.6194	19.8482
genus Eubacterium coprostanoligenes group	COVID-19 severity	rs1020520	T	G	0.2038	-0.0590705	-0.030466	0.0132929	0.03267	8.89e-06	0.3511	19.7471
genus Eubacterium coprostanoligenes group	COVID-19 severity	rs10444197	A	G	0.3678	-0.0505823	-0.05776	0.0113455	0.035055	5.98e-06	0.0994191	19.8768
genus Eubacterium coprostanoligenes group	COVID-19 severity	rs11052069	T	C	0.4344	0.0477832	0.036285	0.0107833	0.034301	9.38e-06	0.2901	19.6356
genus Eubacterium coprostanoligenes group	COVID-19 severity	rs11720857	C	T	0.1769	0.0630776	-0.085103	0.0144485	0.044092	9.26e-06	0.0535895	19.0592
genus Eubacterium coprostanoligenes group	COVID-19 severity	rs12906958	C	T	0.3022	-0.0533159	-0.024876	0.0115935	0.035814	4.35e-06	0.4873	21.1488
genus Eubacterium coprostanoligenes group	COVID-19 severity	rs17159861	C	T	0.1332	0.0962228	0.022339	0.0168388	0.051658	1.04e-08	0.6654	32.6537
genus Eubacterium coprostanoligenes group	COVID-19 severity	rs2644213	G	A	0.2366	0.0538845	0.012507	0.0121245	0.030625	9.86e-06	0.683	19.7517
genus Eubacterium coprostanoligenes group	COVID-19 severity	rs4076415	T	G	0.4006	0.0515152	-0.013319	0.0110294	0.035887	1.99e-06	0.7105	21.8155
genus Eubacterium coprostanoligenes group	COVID-19 severity	rs62024432	C	T	0.1252	-0.0769698	-0.024085	0.0172101	0.043526	7.5e-06	0.58	20.0019
genus Eubacterium coprostanoligenes group	COVID-19 severity	rs6762473	C	A	0.3569	0.0521584	-0.016014	0.0112353	0.027604	4.26e-06	0.5618	21.5517
genus Eubacterium coprostanoligenes group	COVID-19 severity	rs76898927	G	A	0.0477	0.123055	0.16747	0.0266375	0.060909	4.79e-06	0.00596705	21.3409
genus Eubacterium coprostanoligenes group	COVID-19 severity	rs79895140	T	C	0.2167	-0.0641017	0.040924	0.0141153	0.043465	8.62e-06	0.3464	20.6233
genus Eubacterium coprostanoligenes group	COVID-19 severity	rs9648214	T	C	0.1183	-0.0828719	-0.014452	0.016431	0.041683	2.52e-07	0.728799	25.4383
genus Eubacterium eligens group	COVID-19 severity	rs12719051	A	G	0.1004	0.0916626	0.01847	0.0208183	0.066564	7.12e-06	0.781399	19.3862
genus Eubacterium eligens group	COVID-19 severity	rs182318	G	A	0.0775	-0.0824941	-0.037176	0.0195615	0.048215	8.4e-06	0.4407	17.7845
genus Eubacterium eligens group	COVID-19 severity	rs2200429	A	G	0.0736	-0.0888825	0.010319	0.0198479	0.046535	5.3e-06	0.8245	20.0541
genus Eubacterium eligens group	COVID-19 severity	rs265534	T	G	0.4553	-0.0563756	0.010212	0.0120127	0.034185	2.27e-06	0.7652	22.0242
genus Eubacterium eligens group	COVID-19 severity	rs4583233	A	C	0.334	0.0670205	-0.02647	0.0128122	0.037196	2.84e-07	0.4767	27.3633
genus Eubacterium eligens group	COVID-19 severity	rs56080211	C	T	0.0557	0.123093	0.053061	0.0282743	0.075439	9.14e-06	0.4818	18.9531
genus Eubacterium eligens group	COVID-19 severity	rs6923695	T	G	0.0567	0.103268	-0.010318	0.0229524	0.053137	4.87e-06	0.846	20.2428
genus Eubacterium fissicatena group	COVID-19 severity	rs10147907	T	G	0.0686	0.172263	-0.012214	0.039601	0.068426	8.27e-06	0.8583	18.9222
genus Eubacterium fissicatena group	COVID-19 severity	rs11818408	G	A	0.4771	0.10585	-0.0077526	0.0237114	0.034229	8.2e-06	0.8208	19.9283
genus Eubacterium fissicatena group	COVID-19 severity	rs11876297	T	C	0.2157	0.131469	0.0063878	0.0281712	0.04478	2.67e-06	0.8866	21.779
genus Eubacterium fissicatena group	COVID-19 severity	rs151257695	A	G	0.0805	0.20951	-0.042577	0.0454847	0.063621	3.1e-06	0.5033	21.2167
genus Eubacterium fissicatena group	COVID-19 severity	rs1768152	T	C	0.1372	0.139489	-0.02998	0.0316186	0.047217	8.7e-06	0.5255	19.4622
genus Eubacterium fissicatena group	COVID-19 severity	rs2733072	G	A	0.4652	0.109644	0.046101	0.0228306	0.036013	1.49e-06	0.2005	23.0641
genus Eubacterium fissicatena group	COVID-19 severity	rs3771393	C	T	0.2843	0.130842	0.081385	0.0266671	0.03798	7.38e-07	0.0321299	24.0738
genus Eubacterium fissicatena group	COVID-19 severity	rs6934739	A	G	0.2952	0.111463	-0.053794	0.0252788	0.038232	9.75e-06	0.1594	19.4425
genus Eubacterium fissicatena group	COVID-19 severity	rs7104872	G	A	0.1779	0.138612	-0.0022851	0.0291906	0.042788	2.73e-06	0.9574	22.5484
genus Eubacterium hallii group	COVID-19 severity	rs10501370	C	T	0.0527	-0.115589	0.13718	0.0252489	0.059828	5.42e-06	0.0218499	20.9579
genus Eubacterium hallii group	COVID-19 severity	rs10798999	C	T	0.2157	0.0601661	0.020955	0.0126752	0.039508	2.61e-06	0.595799	22.5315
genus Eubacterium hallii group	COVID-19 severity	rs10808115	A	C	0.4781	-0.0504747	-0.062664	0.0109922	0.035147	4.42e-06	0.0746002	21.0851
genus Eubacterium hallii group	COVID-19 severity	rs117748144	T	C	0.0427	-0.126582	0.033772	0.028712	0.061441	7.86e-06	0.5825	19.4365
genus Eubacterium hallii group	COVID-19 severity	rs13116360	T	C	0.0626	0.154124	0.0076202	0.0297185	0.074257	2.94e-07	0.9183	26.896
genus Eubacterium hallii group	COVID-19 severity	rs138531890	A	G	0.0537	0.153138	-0.11899	0.0349456	0.088951	5.43e-06	0.181	19.2036
genus Eubacterium hallii group	COVID-19 severity	rs17074066	T	C	0.0915	-0.0813986	0.046094	0.0189272	0.04428	9.35e-06	0.2979	18.4952
genus Eubacterium hallii group	COVID-19 severity	rs17474256	G	A	0.1233	0.0810805	0.059462	0.0184573	0.056201	9.45e-06	0.29	19.2973
genus Eubacterium hallii group	COVID-19 severity	rs281379	A	G	0.4602	-0.0499523	-0.066332	0.0112153	0.026496	9.33e-06	0.0123001	19.8376
genus Eubacterium hallii group	COVID-19 severity	rs28584818	A	G	0.0686	0.126115	0.082321	0.0268627	0.073764	4.43e-06	0.2644	22.0412
genus Eubacterium hallii group	COVID-19 severity	rs60254196	A	G	0.5408	-0.0522832	0.034871	0.0111865	0.034445	2.7e-06	0.3114	21.8442
genus Eubacterium hallii group	COVID-19 severity	rs630939	C	T	0.3996	-0.0508914	-0.036847	0.0114352	0.036692	9.16e-06	0.3153	19.8062
genus Eubacterium hallii group	COVID-19 severity	rs74018587	C	T	0.0368	0.208943	-0.055966	0.043822	0.072569	3.7e-06	0.4406	22.7337
genus Eubacterium hallii group	COVID-19 severity	rs78056098	G	T	0.3608	-0.0507411	-0.023045	0.0113758	0.027242	8.29e-06	0.3976	19.8955
genus Eubacterium hallii group	COVID-19 severity	rs949971	T	G	0.3837	-0.0540164	-0.040193	0.0116101	0.035172	3.29e-06	0.2531	21.6462
genus Eubacterium nodatum group	COVID-19 severity	rs10263623	C	T	0.1044	0.193496	-0.10033	0.0439023	0.043341	8.91e-06	0.02063	19.4253
genus Eubacterium nodatum group	COVID-19 severity	rs10458299	T	C	0.0805	-0.187753	-0.081177	0.041969	0.04758	8.37e-06	0.0879893	20.0131
genus Eubacterium nodatum group	COVID-19 severity	rs11006576	A	G	0.5129	-0.110167	-0.032048	0.024593	0.035627	7.99e-06	0.3684	20.067
genus Eubacterium nodatum group	COVID-19 severity	rs113893692	C	T	0.0984	-0.185107	0.059266	0.0403573	0.043426	5.76e-06	0.1723	21.0379
genus Eubacterium nodatum group	COVID-19 severity	rs34297067	A	G	0.1392	-0.186907	0.0048967	0.0341475	0.039283	6.6e-08	0.9008	29.9593
genus Eubacterium nodatum group	COVID-19 severity	rs61841040	G	T	0.166	0.160621	0.048332	0.0341609	0.037106	3.56e-06	0.1927	22.1078
genus Eubacterium nodatum group	COVID-19 severity	rs6818880	A	G	0.4553	-0.110081	0.064275	0.0245964	0.034409	7.83e-06	0.0617703	20.0298
genus Eubacterium nodatum group	COVID-19 severity	rs77910827	C	T	0.1034	0.201788	-0.024804	0.0413568	0.061465	9.05e-07	0.6866	23.8066
genus Eubacterium nodatum group	COVID-19 severity	rs7827125	C	T	0.2823	0.1223	-0.024885	0.0271331	0.037748	7.17e-06	0.5097	20.3166
genus Eubacterium nodatum group	COVID-19 severity	rs7880204	T	C	0.2475	-0.125454	-0.0048898	0.0275303	0.030054	6.84e-06	0.8708	20.7656
genus Eubacterium nodatum group	COVID-19 severity	rs9425984	T	C	0.2386	-0.130234	-0.067076	0.0292347	0.031283	7.21e-06	0.0320199	19.845
genus Eubacterium oxidoreducens group	COVID-19 severity	rs12129908	C	A	0.4473	0.0893272	-0.0026173	0.0198333	0.026911	5.8e-06	0.9225	20.2852
genus Eubacterium oxidoreducens group	COVID-19 severity	rs12423772	G	T	0.1501	0.14098	0.017193	0.0295029	0.057007	2.63e-06	0.763001	22.8341
genus Eubacterium oxidoreducens group	COVID-19 severity	rs2973294	G	T	0.4205	0.0923559	-0.021205	0.0195439	0.034318	2.39e-06	0.5366	22.331
genus Eubacterium oxidoreducens group	COVID-19 severity	rs34561138	G	A	0.0586	0.216145	0.0058203	0.045992	0.054156	2.51e-06	0.9144	22.0865
genus Eubacterium oxidoreducens group	COVID-19 severity	rs440215	C	T	0.4622	0.0932766	-0.0067054	0.0195294	0.034571	1.65e-06	0.8462	22.8122
genus Eubacterium rectale group	COVID-19 severity	rs10248854	C	A	0.3598	-0.0527827	-0.027609	0.0113463	0.036674	4.21e-06	0.4515	21.6407
genus Eubacterium rectale group	COVID-19 severity	rs10797540	A	G	0.4344	0.0503179	0.036528	0.0108389	0.026727	3.53e-06	0.1717	21.5512
genus Eubacterium rectale group	COVID-19 severity	rs143694765	T	C	0.0944	0.0870025	-0.0072729	0.019779	0.074003	9.75e-06	0.9217	19.3489
genus Eubacterium rectale group	COVID-19 severity	rs2884897	A	G	0.0527	-0.129364	-0.070127	0.0289021	0.064344	6.44e-06	0.2758	20.034
genus Eubacterium rectale group	COVID-19 severity	rs314726	T	C	0.4573	0.0528824	-0.019948	0.0109486	0.034455	1.38e-06	0.5626	23.3293
genus Eubacterium rectale group	COVID-19 severity	rs35398954	A	G	0.1213	-0.0901402	0.044548	0.0174602	0.056417	5.4e-07	0.4298	26.6526
genus Eubacterium rectale group	COVID-19 severity	rs59427698	A	G	0.2028	-0.0576035	-0.075342	0.0130853	0.043014	5.37e-06	0.0798491	19.3789
genus Eubacterium rectale group	COVID-19 severity	rs62547233	A	G	0.3072	0.0536319	-0.063032	0.0120201	0.029676	9.9e-06	0.0336698	19.9082
genus Eubacterium ruminantium group	COVID-19 severity	rs10923018	G	A	0.4722	0.0726438	-0.020589	0.0160924	0.034082	6.8e-06	0.545801	20.3777
genus Eubacterium ruminantium group	COVID-19 severity	rs11637981	G	T	0.4841	-0.073258	0.0016145	0.0160888	0.034179	5.44e-06	0.9623	20.733
genus Eubacterium ruminantium group	COVID-19 severity	rs13025464	T	C	0.3827	-0.0737077	-0.0077135	0.0163786	0.034521	6.97e-06	0.8232	20.2523
genus Eubacterium ruminantium group	COVID-19 severity	rs139749	C	T	0.3419	-0.0845439	0.012873	0.0171791	0.037237	8.59e-07	0.7296	24.2195
genus Eubacterium ruminantium group	COVID-19 severity	rs16891896	G	A	0.0586	-0.174787	-0.029773	0.0390573	0.062845	2.38e-06	0.6357	20.0269
genus Eubacterium ruminantium group	COVID-19 severity	rs17519472	C	T	0.1541	0.107804	-0.041377	0.0233984	0.038789	4.7e-06	0.2861	21.2275
genus Eubacterium ruminantium group	COVID-19 severity	rs209813	G	A	0.166	-0.103488	-0.061442	0.0236391	0.037474	9.23e-06	0.1011	19.1655
genus Eubacterium ruminantium group	COVID-19 severity	rs2116427	A	G	0.2565	0.0911461	0.030065	0.0182353	0.038426	4.67e-07	0.434	24.9833
genus Eubacterium ruminantium group	COVID-19 severity	rs2229917	A	G	0.0666	0.153538	0.095039	0.0323922	0.062867	2.16e-06	0.1306	22.4673
genus Eubacterium ruminantium group	COVID-19 severity	rs2418654	C	T	0.4781	-0.0748879	-0.0036024	0.0165852	0.035845	6.17e-06	0.9199	20.3884
genus Eubacterium ruminantium group	COVID-19 severity	rs2817174	C	T	0.4294	-0.0734306	0.00042484	0.0163687	0.034796	7.87e-06	0.9903	20.1246
genus Eubacterium ruminantium group	COVID-19 severity	rs57340348	T	C	0.2147	-0.0979429	-0.032453	0.0212166	0.04328	4.93e-06	0.453401	21.3106
genus Eubacterium ruminantium group	COVID-19 severity	rs606117	A	G	0.332	0.0833243	-0.067303	0.018056	0.037354	4.82e-06	0.0715797	21.2961
genus Eubacterium ruminantium group	COVID-19 severity	rs6676699	G	T	0.2217	-0.0888124	0.046895	0.0196447	0.034206	6.38e-06	0.1704	20.4388
genus Eubacterium ruminantium group	COVID-19 severity	rs7000472	A	G	0.3618	-0.0762282	0.07796	0.016523	0.034766	4.07e-06	0.0249299	21.284
genus Eubacterium ruminantium group	COVID-19 severity	rs72836424	C	T	0.0954	-0.139825	-0.032181	0.030069	0.048634	2.62e-06	0.5082	21.6237
genus Eubacterium ruminantium group	COVID-19 severity	rs73139629	A	C	0.1322	-0.115098	0.045451	0.0247909	0.050137	5.36e-06	0.3647	21.555
genus Eubacterium ventriosum group	COVID-19 severity	rs11617697	A	G	0.0477	-0.143349	-0.03366	0.0286241	0.058931	7.22e-07	0.5679	25.0798
genus Eubacterium ventriosum group	COVID-19 severity	rs12964517	G	A	0.3161	0.0587198	0.073841	0.0123453	0.037253	2.07e-06	0.0474602	22.6237
genus Eubacterium ventriosum group	COVID-19 severity	rs13082419	C	T	0.17	-0.0715522	-0.021778	0.016137	0.03565	9.56e-06	0.5413	19.6608
genus Eubacterium ventriosum group	COVID-19 severity	rs16884680	G	T	0.1074	-0.0906428	0.070771	0.0191909	0.04218	1.74e-06	0.0933792	22.3088
genus Eubacterium ventriosum group	COVID-19 severity	rs35179274	C	T	0.2435	-0.0627263	-0.047581	0.013786	0.040077	5.76e-06	0.2351	20.7026
genus Eubacterium ventriosum group	COVID-19 severity	rs3809430	T	C	0.3479	-0.0548171	0.0027739	0.0118426	0.027828	3.55e-06	0.9206	21.426
genus Eubacterium ventriosum group	COVID-19 severity	rs57199565	T	C	0.2406	0.0783394	-0.011858	0.0160257	0.056192	7.97e-07	0.8329	23.8961
genus Eubacterium ventriosum group	COVID-19 severity	rs66746423	C	T	0.1561	0.0751501	0.072706	0.0164978	0.035947	6.11e-06	0.0431201	20.7494
genus Eubacterium ventriosum group	COVID-19 severity	rs6704822	A	G	0.1163	0.0739179	0.022619	0.0166705	0.040231	6.62e-06	0.574	19.6609
genus Eubacterium ventriosum group	COVID-19 severity	rs72783037	C	A	0.1869	0.0658926	-0.0095649	0.0143747	0.033556	6.55e-06	0.7756	21.0124
genus Eubacterium ventriosum group	COVID-19 severity	rs73615400	T	C	0.0905	-0.0956303	-0.03914	0.0193428	0.058164	9.54e-07	0.501	24.443
genus Eubacterium ventriosum group	COVID-19 severity	rs73849225	T	C	0.0795	0.0975711	-0.029065	0.0224388	0.051943	5.21e-06	0.5758	18.9079
genus Eubacterium ventriosum group	COVID-19 severity	rs78250280	G	A	0.1491	0.0749762	0.011799	0.0164404	0.046756	3.36e-06	0.8008	20.7979
genus Eubacterium ventriosum group	COVID-19 severity	rs876734	C	T	0.2893	-0.0618696	-0.0071716	0.0132532	0.040825	2.89e-06	0.8606	21.7927
genus Eubacterium ventriosum group	COVID-19 severity	rs9316536	T	G	0.1362	-0.0817111	-0.085574	0.0183121	0.053512	7.84e-06	0.1098	19.9107
genus Eubacterium xylanophilum group	COVID-19 severity	rs10140184	A	C	0.4125	0.0576795	-0.030499	0.012599	0.037153	4.96e-06	0.4117	20.959
genus Eubacterium xylanophilum group	COVID-19 severity	rs10917203	A	C	0.335	0.0612633	-0.018349	0.0130917	0.037547	3.15e-06	0.625101	21.8983
genus Eubacterium xylanophilum group	COVID-19 severity	rs112176119	C	T	0.0646	-0.113455	0.081154	0.0245762	0.06911	3.33e-06	0.2403	21.3119
genus Eubacterium xylanophilum group	COVID-19 severity	rs13239072	G	A	0.2753	0.0687427	-0.021894	0.0142728	0.031798	1.82e-06	0.4911	23.1971
genus Eubacterium xylanophilum group	COVID-19 severity	rs17830032	G	A	0.0537	-0.160597	-0.032327	0.0310515	0.087506	2.39e-07	0.7118	26.7494
genus Eubacterium xylanophilum group	COVID-19 severity	rs1999224	G	T	0.0885	-0.0949051	0.03297	0.0203503	0.044808	3.75e-06	0.4618	21.749
genus Eubacterium xylanophilum group	COVID-19 severity	rs2012708	A	G	0.3638	0.0573202	0.0301	0.0126905	0.034584	6.53e-06	0.3841	20.4013
genus Eubacterium xylanophilum group	COVID-19 severity	rs2213117	T	G	0.161	0.0877797	-0.039736	0.0189012	0.052611	4.21e-06	0.4501	21.5679
genus Eubacterium xylanophilum group	COVID-19 severity	rs75586835	A	G	0.0666	-0.114498	-0.0075331	0.0263455	0.052151	9.39e-06	0.8851	18.8878
genus Ruminococcus gauvreauii group	COVID-19 severity	rs10931481	G	A	0.3111	0.0610096	0.015905	0.0130484	0.036712	3.38e-06	0.6648	21.8615
genus Ruminococcus gauvreauii group	COVID-19 severity	rs12079579	A	G	0.0726	0.0955324	-0.046309	0.0213436	0.050303	5.04e-06	0.3573	20.0339
genus Ruminococcus gauvreauii group	COVID-19 severity	rs12539819	C	T	0.0954	0.110654	0.054067	0.0240684	0.063872	4.49e-06	0.3973	21.1367
genus Ruminococcus gauvreauii group	COVID-19 severity	rs1391597	C	T	0.3807	0.0590284	0.012837	0.0124874	0.035072	1.86e-06	0.714301	22.345
genus Ruminococcus gauvreauii group	COVID-19 severity	rs2047242	A	G	0.2972	-0.067603	0.072496	0.0133738	0.037502	2.46e-07	0.0532194	25.552
genus Ruminococcus gauvreauii group	COVID-19 severity	rs2105937	A	G	0.334	0.0580215	-0.011123	0.0127806	0.038941	5.1e-06	0.7752	20.61
genus Ruminococcus gauvreauii group	COVID-19 severity	rs2166943	A	C	0.4384	0.0566974	-0.056763	0.0123497	0.034133	5.28e-06	0.0963208	21.0773
genus Ruminococcus gauvreauii group	COVID-19 severity	rs289410	G	A	0.2684	-0.0654926	0.054807	0.0139101	0.029925	2.27e-06	0.0670301	22.1678
genus Ruminococcus gauvreauii group	COVID-19 severity	rs431418	A	G	0.1193	-0.094737	-0.015376	0.0210157	0.058248	5.54e-06	0.791799	20.3213
genus Ruminococcus gauvreauii group	COVID-19 severity	rs71386687	T	G	0.0596	0.121037	0.098223	0.02386	0.081422	2.91e-07	0.2277	25.7333
genus Ruminococcus gauvreauii group	COVID-19 severity	rs73802842	C	A	0.1431	0.0736808	0.10472	0.0169665	0.0493	7.48e-06	0.0336504	18.8593
genus Ruminococcus gauvreauii group	COVID-19 severity	rs9870933	A	G	0.4085	0.0621643	0.066377	0.0126072	0.036113	8.49e-07	0.0660602	24.3135
genus Ruminococcus gnavus group	COVID-19 severity	rs11597105	A	G	0.1123	0.114673	-0.10142	0.0250653	0.042568	6.95e-06	0.0171902	20.9303
genus Ruminococcus gnavus group	COVID-19 severity	rs11864644	T	C	0.0706	-0.139804	0.078263	0.0318253	0.062335	5.01e-06	0.2093	19.2971
genus Ruminococcus gnavus group	COVID-19 severity	rs12136548	C	T	0.2913	0.0901946	-0.061413	0.0196476	0.029829	3.1e-06	0.0395103	21.0738
genus Ruminococcus gnavus group	COVID-19 severity	rs12989336	G	A	0.3052	-0.0846861	-0.0031615	0.0187936	0.036773	7.12e-06	0.9315	20.305
genus Ruminococcus gnavus group	COVID-19 severity	rs13163520	G	A	0.1809	-0.127377	-0.087409	0.0233883	0.046116	5.61e-08	0.0580403	29.6611
genus Ruminococcus gnavus group	COVID-19 severity	rs2909242	C	A	0.3857	-0.0909965	-0.032943	0.018351	0.034697	7.41e-07	0.3424	24.5883
genus Ruminococcus gnavus group	COVID-19 severity	rs3124783	A	G	0.1203	-0.11599	0.036347	0.0249099	0.048861	2.67e-06	0.4569	21.6818
genus Ruminococcus gnavus group	COVID-19 severity	rs4388134	C	T	0.2455	-0.0904997	0.022037	0.0203544	0.039661	9.12e-06	0.5785	19.7686
genus Ruminococcus gnavus group	COVID-19 severity	rs62167033	T	C	0.0706	0.185289	-0.064915	0.0396295	0.050846	3.5e-06	0.2017	21.8606
genus Ruminococcus gnavus group	COVID-19 severity	rs78399089	T	C	0.0825	0.144445	-0.028145	0.0326618	0.048898	6.63e-06	0.564901	19.558
genus Ruminococcus gnavus group	COVID-19 severity	rs934940	A	C	0.1849	-0.105045	0.016881	0.0229588	0.043048	2.74e-06	0.695	20.9339
genus Ruminococcus gnavus group	COVID-19 severity	rs9872758	T	C	0.4771	0.0849233	-0.069109	0.0176643	0.034948	1.66e-06	0.0479899	23.1132
genus Ruminococcus torques group	COVID-19 severity	rs10904297	A	G	0.0298	-0.167804	0.04227	0.0389812	0.073393	2.69e-06	0.5647	18.5309
genus Ruminococcus torques group	COVID-19 severity	rs10967781	C	A	0.3181	0.0507994	-0.029815	0.0113322	0.028331	8.37e-06	0.2926	20.0949
genus Ruminococcus torques group	COVID-19 severity	rs12434631	A	G	0.1402	0.074697	-0.011459	0.0153401	0.04875	2.77e-06	0.8142	23.7111
genus Ruminococcus torques group	COVID-19 severity	rs1475330	T	C	0.3012	0.0523492	-0.01243	0.01182	0.036545	8.13e-06	0.7338	19.6147
genus Ruminococcus torques group	COVID-19 severity	rs35866622	T	C	0.4404	-0.0612024	-0.11605	0.0109421	0.034236	2.21e-08	0.000699697	31.2848
genus Ruminococcus torques group	COVID-19 severity	rs4073731	T	C	0.1759	0.0651948	0.0034543	0.0142221	0.046149	4.05e-06	0.9403	21.0135
genus Ruminococcus torques group	COVID-19 severity	rs77034621	T	G	0.0527	-0.151553	-0.0056549	0.0335878	0.055246	6.07e-06	0.9185	20.3594
genus Ruminococcus torques group	COVID-19 severity	rs8080469	G	A	0.5189	0.0490727	0.0089411	0.0107036	0.035312	3.5e-06	0.8001	21.0193
genus Ruminococcus torques group	COVID-19 severity	rs8141465	A	G	0.5427	0.0480778	-0.0031726	0.0107442	0.035327	9.65e-06	0.9284	20.0235
genus Actinomyces	COVID-19 severity	rs2715439	C	T	0.4543	0.0746684	0.01387	0.0164822	0.026675	6.27e-06	0.6031	20.5232
genus Actinomyces	COVID-19 severity	rs34583783	G	T	0.1024	0.126596	-0.013686	0.0268461	0.041975	4.49e-06	0.744399	22.2371
genus Actinomyces	COVID-19 severity	rs35011108	A	G	0.0636	0.232634	0.030149	0.0512044	0.084295	6.34e-06	0.7206	20.641
genus Actinomyces	COVID-19 severity	rs4073240	G	A	0.3827	0.0749687	0.058309	0.0167368	0.034287	7.94e-06	0.0890205	20.0638
genus Actinomyces	COVID-19 severity	rs4146653	G	A	0.1968	0.0985224	-0.040691	0.0214182	0.044046	4.5e-06	0.3556	21.1594
genus Actinomyces	COVID-19 severity	rs71315246	A	G	0.1431	-0.0969809	0.0020309	0.021925	0.035738	9.83e-06	0.9547	19.5655
genus Actinomyces	COVID-19 severity	rs7915461	T	C	0.0577	0.18776	0.11827	0.0401636	0.076938	5.92e-06	0.1242	21.8544
genus Adlercreutzia	COVID-19 severity	rs11604400	C	T	0.1153	-0.102524	-0.11825	0.0234834	0.052811	9.74e-06	0.0251501	19.0604
genus Adlercreutzia	COVID-19 severity	rs13231526	C	A	0.0636	0.143237	0.031089	0.0311654	0.052967	4.81e-06	0.5572	21.1234
genus Adlercreutzia	COVID-19 severity	rs2717140	C	T	0.1113	-0.119225	0.017288	0.0251081	0.0563	2.05e-06	0.758799	22.548
genus Adlercreutzia	COVID-19 severity	rs55719207	G	A	0.4175	-0.0699243	0.043114	0.0158036	0.035878	9.61e-06	0.2295	19.5769
genus Adlercreutzia	COVID-19 severity	rs6664405	T	C	0.1441	-0.0953084	0.064017	0.0210752	0.04775	5.23e-06	0.18	20.4513
genus Adlercreutzia	COVID-19 severity	rs7680684	C	T	0.325	-0.083381	0.060242	0.0168901	0.037174	9.77e-07	0.1051	24.3708
genus Adlercreutzia	COVID-19 severity	rs9490822	C	T	0.4473	-0.0734512	0.011159	0.0155789	0.035939	2.54e-06	0.756201	22.2292
genus Adlercreutzia	COVID-19 severity	rs9915817	T	C	0.329	0.0749219	0.10938	0.016833	0.037282	8.22e-06	0.00334703	19.8104
genus Akkermansia	COVID-19 severity	rs111862613	T	C	0.166	0.0911199	-0.032052	0.0196748	0.050866	3.39e-06	0.5286	21.4489
genus Akkermansia	COVID-19 severity	rs117107102	A	G	0.0447	0.204406	0.069891	0.0431629	0.073662	3.01e-06	0.3427	22.4268
genus Akkermansia	COVID-19 severity	rs11729256	T	C	0.2386	0.0750473	-0.018244	0.0150184	0.040675	6.58e-07	0.6538	24.9702
genus Akkermansia	COVID-19 severity	rs12908520	G	A	0.4563	0.061772	-0.046982	0.0130954	0.026626	2.26e-06	0.0776497	22.2509
genus Akkermansia	COVID-19 severity	rs2602429	C	T	0.2217	0.0745352	-0.016787	0.0156201	0.042223	2.72e-06	0.6909	22.7695
genus Akkermansia	COVID-19 severity	rs4242783	G	A	0.2873	0.0685454	-0.034547	0.0147701	0.038447	3e-06	0.3689	21.5373
genus Akkermansia	COVID-19 severity	rs4936098	A	G	0.34	0.0649225	-0.024182	0.0135934	0.036642	1.1e-06	0.5093	22.8105
genus Akkermansia	COVID-19 severity	rs61779207	G	A	0.1779	-0.0760539	-0.045038	0.0167769	0.044281	6.32e-06	0.3091	20.5503
genus Akkermansia	COVID-19 severity	rs74542928	T	C	0.0785	0.112623	0.10212	0.0236434	0.045852	1.48e-06	0.02594	22.6898
genus Akkermansia	COVID-19 severity	rs9349825	A	G	0.2793	-0.0703407	-0.040269	0.0147133	0.037464	2.6e-06	0.2824	22.8557
genus Akkermansia	COVID-19 severity	rs941682	G	A	0.3111	-0.0632957	0.0069801	0.0143777	0.029318	9.17e-06	0.8118	19.3808
genus Alistipes	COVID-19 severity	rs1107244	G	A	0.0785	0.0758558	-0.13755	0.0171182	0.046036	3.59e-06	0.00280899	19.6363
genus Alistipes	COVID-19 severity	rs11769002	G	A	0.4006	-0.0528793	-0.039824	0.0109389	0.039314	1.45e-06	0.3111	23.3683
genus Alistipes	COVID-19 severity	rs11958296	A	G	0.0706	-0.0981222	0.026128	0.0218272	0.067135	9.3e-06	0.6971	20.2087
genus Alistipes	COVID-19 severity	rs12990744	C	T	0.1233	-0.0776618	0.031838	0.0172986	0.053737	8.21e-06	0.5535	20.1556
genus Alistipes	COVID-19 severity	rs1689282	A	C	0.34	-0.0520061	-0.0076795	0.0113942	0.034805	5.28e-06	0.8254	20.8325
genus Alistipes	COVID-19 severity	rs2290844	C	T	0.1133	0.0813969	-0.022632	0.0191632	0.045894	9.1e-06	0.621901	18.0418
genus Alistipes	COVID-19 severity	rs2450745	A	C	0.0825	-0.080524	0.098806	0.0184702	0.044307	7.12e-06	0.0257502	19.0068
genus Alistipes	COVID-19 severity	rs2875322	T	C	0.2068	-0.0580945	-0.013149	0.0131432	0.043668	8.78e-06	0.7633	19.5373
genus Alistipes	COVID-19 severity	rs34417064	A	G	0.5119	-0.048202	0.0080835	0.0106868	0.026679	7.01e-06	0.7619	20.3437
genus Alistipes	COVID-19 severity	rs4810359	A	G	0.1471	-0.0652428	0.025961	0.0146155	0.045529	7.5e-06	0.568499	19.9267
genus Alistipes	COVID-19 severity	rs62576416	T	C	0.3976	0.0492647	0.018518	0.0109733	0.036036	7.5e-06	0.6073	20.1557
genus Alistipes	COVID-19 severity	rs67705352	T	G	0.3738	-0.0532404	-0.070581	0.0110864	0.037135	1.65e-06	0.0573495	23.0622
genus Alistipes	COVID-19 severity	rs7129639	C	A	0.4016	-0.0524955	0.022861	0.0109584	0.026984	1.78e-06	0.3969	22.9484
genus Alistipes	COVID-19 severity	rs8130320	A	G	0.4821	-0.049002	-0.010428	0.010717	0.026815	4.84e-06	0.6974	20.9064
genus Allisonella	COVID-19 severity	rs1901739	T	G	0.495	0.115769	-0.0050241	0.0248626	0.034079	3.59e-06	0.8828	21.6814
genus Allisonella	COVID-19 severity	rs35110698	T	C	0.1491	-0.146322	-0.050167	0.0320852	0.045447	5.72e-06	0.2697	20.7974
genus Allisonella	COVID-19 severity	rs35778461	C	T	0.1918	0.146679	0.017364	0.0297186	0.03412	1.21e-06	0.6108	24.3601
genus Allisonella	COVID-19 severity	rs594561	C	T	0.4414	0.112231	-0.062999	0.0251681	0.026779	9.41e-06	0.0186402	19.8849
genus Allisonella	COVID-19 severity	rs602075	A	G	0.2306	0.168974	0.048401	0.0296976	0.041481	3.57e-08	0.2433	32.3742
genus Allisonella	COVID-19 severity	rs6742198	G	A	0.1958	0.149152	0.016841	0.0316484	0.047456	3.35e-06	0.7227	22.2102
genus Allisonella	COVID-19 severity	rs76904847	G	A	0.1899	0.148523	-0.0090445	0.0334857	0.041957	6.09e-06	0.8293	19.6731
genus Allisonella	COVID-19 severity	rs7898615	T	G	0.1153	0.167966	0.024661	0.0373586	0.041313	8.87e-06	0.5506	20.2145
genus Alloprevotella	COVID-19 severity	rs2154444	T	G	0.2227	0.138234	0.11658	0.0308961	0.042224	8.37e-06	0.00576103	20.0182
genus Alloprevotella	COVID-19 severity	rs34619204	G	A	0.1998	-0.156037	-0.11003	0.0344392	0.044087	8.84e-06	0.0125701	20.528
genus Alloprevotella	COVID-19 severity	rs4364940	A	G	0.2793	0.126418	0.0075825	0.0282207	0.029931	8.58e-06	0.8	20.0669
genus Alloprevotella	COVID-19 severity	rs4680035	A	G	0.5457	-0.119599	-0.068442	0.0259446	0.033888	4.99e-06	0.04342	21.2503
genus Alloprevotella	COVID-19 severity	rs58212166	A	G	0.1332	-0.161506	-0.096193	0.0359102	0.039379	7.94e-06	0.0145801	20.2274
genus Anaerofilum	COVID-19 severity	rs10794359	T	C	0.4871	-0.0953524	0.05602	0.02006	0.035679	2.23e-06	0.1164	22.5945
genus Anaerofilum	COVID-19 severity	rs1563175	A	C	0.4443	0.0923834	0.0060215	0.0202157	0.034339	5.54e-06	0.8608	20.8838
genus Anaerofilum	COVID-19 severity	rs17012738	T	G	0.4076	0.0903417	0.0012554	0.0200239	0.026731	7.24e-06	0.9625	20.3553
genus Anaerofilum	COVID-19 severity	rs17096874	C	T	0.1809	-0.126337	0.031867	0.0268919	0.036924	2.86e-06	0.3881	22.0708
genus Anaerofilum	COVID-19 severity	rs356049	G	A	0.1859	0.132603	0.043588	0.0289802	0.044933	6.56e-06	0.332	20.9365
genus Anaerofilum	COVID-19 severity	rs4244069	G	A	0.1133	-0.146775	-0.07436	0.0326594	0.057341	9.81e-06	0.1947	20.1969
genus Anaerofilum	COVID-19 severity	rs4506496	G	A	0.337	0.10309	-0.0077145	0.0212861	0.03542	1.49e-06	0.8276	23.4552
genus Anaerofilum	COVID-19 severity	rs712981	A	C	0.4185	0.10076	-0.0040951	0.0202902	0.03458	6.83e-07	0.9057	24.6603
genus Anaerofilum	COVID-19 severity	rs79598899	C	T	0.0825	0.182586	-0.011829	0.0357284	0.063658	3.75e-07	0.8526	26.1159
genus Anaerofilum	COVID-19 severity	rs816292	T	C	0.2425	-0.113003	0.0030966	0.02204	0.03838	2.64e-07	0.9357	26.2877
genus Anaerofilum	COVID-19 severity	rs9299345	T	C	0.1173	-0.1364	-0.040129	0.0302372	0.05212	8.04e-06	0.4413	20.349
genus Anaerostipes	COVID-19 severity	rs10502061	A	G	0.0944	0.0835752	-0.0084638	0.0192017	0.047567	7.94e-06	0.8588	18.9442
genus Anaerostipes	COVID-19 severity	rs2014785	T	C	0.3887	0.0515687	-0.034689	0.0112199	0.03635	4.68e-06	0.3399	21.125
genus Anaerostipes	COVID-19 severity	rs2396460	T	C	0.4394	-0.0512653	0.0038902	0.0109555	0.036138	2.91e-06	0.9143	21.8967
genus Anaerostipes	COVID-19 severity	rs2804244	A	G	0.4553	-0.053089	0.039384	0.0110983	0.034451	2.04e-06	0.253	22.8822
genus Anaerostipes	COVID-19 severity	rs3900776	G	A	0.0706	-0.110013	-0.014591	0.0236302	0.052168	2.75e-06	0.779701	21.6748
genus Anaerostipes	COVID-19 severity	rs60983350	G	A	0.4354	-0.0539901	-0.023136	0.0116575	0.047343	4.42e-06	0.625101	21.4494
genus Anaerostipes	COVID-19 severity	rs62157625	T	C	0.1133	0.088573	-0.07164	0.0185548	0.063606	1.45e-06	0.26	22.7872
genus Anaerostipes	COVID-19 severity	rs62215703	G	A	0.2197	0.0644965	0.017362	0.0136702	0.04084	1.98e-06	0.6707	22.2599
genus Anaerostipes	COVID-19 severity	rs6474958	A	G	0.4026	-0.0500065	0.0082989	0.0112001	0.035443	6.74e-06	0.8149	19.9347
genus Anaerostipes	COVID-19 severity	rs6726833	C	A	0.0944	-0.0877497	-0.028542	0.0189408	0.055918	3.32e-06	0.609799	21.4631
genus Anaerostipes	COVID-19 severity	rs6854026	T	C	0.5119	-0.0508482	0.039315	0.0109075	0.034217	3.2e-06	0.2506	21.732
genus Anaerostipes	COVID-19 severity	rs7193624	C	T	0.1491	0.0750642	0.046859	0.0150723	0.035197	5.35e-07	0.1831	24.803
genus Anaerostipes	COVID-19 severity	rs78735375	A	C	0.0527	-0.137429	-0.0069274	0.0305304	0.055418	5.33e-06	0.9005	20.2623
genus Anaerotruncus	COVID-19 severity	rs10150232	A	G	0.2535	0.0567088	0.026164	0.0124877	0.029844	6.68e-06	0.3807	20.6222
genus Anaerotruncus	COVID-19 severity	rs11018566	A	G	0.0517	-0.156465	-0.00095279	0.0366032	0.061142	6.14e-06	0.9876	18.2724
genus Anaerotruncus	COVID-19 severity	rs115414803	A	C	0.0586	-0.144356	0.034025	0.0317524	0.090049	6.83e-06	0.7055	20.6688
genus Anaerotruncus	COVID-19 severity	rs1272208	G	T	0.2803	-0.0611743	0.025041	0.0129831	0.038901	4.28e-06	0.5198	22.2015
genus Anaerotruncus	COVID-19 severity	rs1431492	C	T	0.1829	-0.0654996	0.019845	0.0146188	0.036701	7.36e-06	0.5887	20.0749
genus Anaerotruncus	COVID-19 severity	rs17734739	T	C	0.1899	0.0660052	0.019482	0.014908	0.034186	7.43e-06	0.5687	19.6027
genus Anaerotruncus	COVID-19 severity	rs34449434	A	C	0.4563	-0.0497004	0.040609	0.0113402	0.040013	9.85e-06	0.3102	19.2078
genus Anaerotruncus	COVID-19 severity	rs4669806	G	T	0.2495	0.0576389	0.012055	0.0122994	0.030232	2.42e-06	0.6901	21.9616
genus Anaerotruncus	COVID-19 severity	rs6494922	A	G	0.0726	0.0903106	-0.015444	0.0202257	0.047616	6.62e-06	0.7457	19.9376
genus Anaerotruncus	COVID-19 severity	rs6563550	T	C	0.0785	0.0877135	-0.13574	0.0176745	0.046046	2.35e-07	0.00319897	24.6286
genus Anaerotruncus	COVID-19 severity	rs7155595	C	A	0.3091	0.0539336	-0.054816	0.0118903	0.037286	7.55e-06	0.1415	20.5747
genus Anaerotruncus	COVID-19 severity	rs8005030	C	T	0.3022	0.0554447	0.036806	0.0117854	0.037369	2.28e-06	0.3247	22.1324
genus Anaerotruncus	COVID-19 severity	rs9347879	T	C	0.4602	0.050618	0.030573	0.011049	0.03421	4.22e-06	0.3715	20.9877
genus Bacteroides	COVID-19 severity	rs11585893	A	G	0.1481	-0.0740746	-0.0073543	0.0147633	0.049163	1.8e-06	0.8811	25.175
genus Bacteroides	COVID-19 severity	rs13207588	A	G	0.2326	-0.059205	0.045389	0.0131195	0.047926	7.49e-06	0.3436	20.365
genus Bacteroides	COVID-19 severity	rs1340391	T	C	0.1918	-0.0592004	0.0054264	0.0132244	0.032242	6.73e-06	0.8663	20.0399
genus Bacteroides	COVID-19 severity	rs17619981	T	G	0.0656	0.0880978	0.096229	0.0187002	0.047947	2.69e-06	0.0447497	22.1941
genus Bacteroides	COVID-19 severity	rs2023437	T	C	0.1243	-0.0782324	0.0026361	0.0167634	0.056034	5.02e-06	0.9625	21.7796
genus Bacteroides	COVID-19 severity	rs66474973	G	T	0.1153	0.0812515	0.049343	0.0164479	0.042523	6.81e-07	0.2459	24.403
genus Bacteroides	COVID-19 severity	rs66710942	C	T	0.4155	0.0488038	-0.0094231	0.0107412	0.034379	5.86e-06	0.784	20.6443
genus Bacteroides	COVID-19 severity	rs6795673	C	T	0.4115	0.0538565	-0.013179	0.0105251	0.034372	3.38e-07	0.7014	26.1832
genus Bacteroides	COVID-19 severity	rs9507307	C	T	0.1899	0.0604456	-0.0033442	0.0129128	0.046433	2.13e-06	0.9426	21.9124
genus Barnesiella	COVID-19 severity	rs11155559	T	C	0.0954	0.0956023	0.02181	0.0212961	0.066143	8.92e-06	0.7416	20.1529
genus Barnesiella	COVID-19 severity	rs113258194	A	G	0.1024	0.098992	-0.0033464	0.0214121	0.064843	7.31e-06	0.9588	21.3738
genus Barnesiella	COVID-19 severity	rs12909713	C	T	0.4692	-0.0550716	-0.022293	0.0120039	0.02666	4.95e-06	0.4031	21.048
genus Barnesiella	COVID-19 severity	rs13242616	T	C	0.3698	-0.0583747	-0.0032225	0.0123176	0.035107	2.29e-06	0.9269	22.4594
genus Barnesiella	COVID-19 severity	rs199035	G	A	0.5089	0.0559495	-0.010232	0.0119716	0.034416	3e-06	0.7662	21.8419
genus Barnesiella	COVID-19 severity	rs2276875	A	G	0.2545	-0.0697176	0.00099408	0.0139537	0.044722	4.65e-07	0.9823	24.9635
genus Barnesiella	COVID-19 severity	rs2428166	G	A	0.0487	-0.165859	0.10624	0.0337309	0.075529	8.51e-07	0.1595	24.178
genus Barnesiella	COVID-19 severity	rs35177866	A	G	0.1243	0.0917125	0.018702	0.0190133	0.05883	2.95e-06	0.750601	23.267
genus Barnesiella	COVID-19 severity	rs60316894	C	T	0.0596	-0.121478	-0.034537	0.025184	0.077753	1.19e-06	0.6569	23.2674
genus Barnesiella	COVID-19 severity	rs62251337	A	G	0.1581	-0.0690763	0.045077	0.0149374	0.033287	4.24e-06	0.1757	21.3849
genus Barnesiella	COVID-19 severity	rs72684847	T	C	0.0656	-0.114369	-0.063074	0.0253873	0.073018	6.76e-06	0.3877	20.2948
genus Barnesiella	COVID-19 severity	rs76181748	C	T	0.1441	-0.0778559	-0.060696	0.017164	0.051883	6.78e-06	0.2421	20.5753
genus Barnesiella	COVID-19 severity	rs77455852	T	G	0.1213	-0.0891491	-0.064988	0.0195601	0.061267	3.16e-06	0.2888	20.7727
genus Barnesiella	COVID-19 severity	rs79795328	A	G	0.1252	-0.0818645	0.00053475	0.0176441	0.039656	4.23e-06	0.9892	21.5275
genus Bifidobacterium	COVID-19 severity	rs12022129	G	A	0.2207	0.0619356	0.095599	0.0138937	0.041177	8e-06	0.0202498	19.872
genus Bifidobacterium	COVID-19 severity	rs182549	C	T	0.4911	0.119703	0.10361	0.0127294	0.041176	1.28e-20	0.0118599	88.43
genus Bifidobacterium	COVID-19 severity	rs2491158	G	A	0.1819	0.0712624	-0.0047439	0.015983	0.048633	8.05e-06	0.9223	19.8794
genus Bifidobacterium	COVID-19 severity	rs2686790	T	C	0.1153	0.070741	0.12102	0.0157926	0.037472	7.5e-06	0.001239	20.0648
genus Bifidobacterium	COVID-19 severity	rs540489	T	G	0.2336	-0.0637641	0.0071547	0.0138746	0.040065	5.19e-06	0.8583	21.1209
genus Bifidobacterium	COVID-19 severity	rs55888705	A	G	0.3867	0.0546319	0.0015001	0.0121139	0.027252	6.67e-06	0.9561	20.3389
genus Bifidobacterium	COVID-19 severity	rs5746486	T	C	0.3539	-0.0536216	0.047801	0.0120801	0.036249	9e-06	0.1873	19.7034
genus Bifidobacterium	COVID-19 severity	rs62181700	G	A	0.2813	-0.0624643	0.0073633	0.0131205	0.038353	2.17e-06	0.8478	22.6653
genus Bifidobacterium	COVID-19 severity	rs7322849	T	C	0.0964	0.112428	0.029316	0.0201813	0.074875	1.08e-08	0.695401	31.0353
genus Bifidobacterium	COVID-19 severity	rs73797465	T	G	0.0865	-0.0953566	0.097984	0.0209236	0.064661	4.38e-06	0.1297	20.7695
genus Bifidobacterium	COVID-19 severity	rs75344046	C	T	0.0497	0.232354	0.042841	0.0505979	0.074731	4.86e-06	0.5665	21.088
genus Bifidobacterium	COVID-19 severity	rs857444	C	T	0.3608	0.0558234	-0.067578	0.0121219	0.036336	3.57e-06	0.06291	21.2075
genus Bilophila	COVID-19 severity	rs11069458	T	C	0.1899	-0.0680947	0.011179	0.015503	0.042958	7.72e-06	0.7947	19.2928
genus Bilophila	COVID-19 severity	rs1241171	G	A	0.2157	-0.0692654	0.010217	0.0150148	0.031354	4.24e-06	0.744501	21.281
genus Bilophila	COVID-19 severity	rs1571225	C	T	0.1491	0.0826826	-0.012269	0.0170621	0.037402	1.12e-06	0.742899	23.4834
genus Bilophila	COVID-19 severity	rs1969927	G	A	0.3797	0.0564589	0.0060049	0.0126935	0.026827	9.07e-06	0.8229	19.7835
genus Bilophila	COVID-19 severity	rs2728491	G	T	0.3101	-0.0627416	0.031807	0.0139456	0.039795	6.33e-06	0.4241	20.2411
genus Bilophila	COVID-19 severity	rs3827020	C	T	0.1899	0.0766479	0.033257	0.0160642	0.044472	1.79e-06	0.4546	22.7657
genus Bilophila	COVID-19 severity	rs4798126	G	A	0.1501	0.073288	0.04398	0.016799	0.045904	7.15e-06	0.338	19.0327
genus Bilophila	COVID-19 severity	rs542415	T	C	0.34	-0.0613623	-0.0065342	0.0133436	0.036811	4.71e-06	0.8591	21.1474
genus Bilophila	COVID-19 severity	rs60178956	G	A	0.2346	-0.0624818	0.0078566	0.0141485	0.041584	8.06e-06	0.8501	19.5023
genus Bilophila	COVID-19 severity	rs6793291	C	A	0.0924	0.112729	-0.038345	0.0241633	0.061792	3.11e-06	0.5349	21.765
genus Bilophila	COVID-19 severity	rs72676854	T	C	0.0656	0.123209	0.038509	0.026882	0.06759	5.62e-06	0.568801	21.0067
genus Bilophila	COVID-19 severity	rs7802841	C	A	0.3509	0.0670097	0.058578	0.0137701	0.028608	1.77e-06	0.0406004	23.6812
genus Bilophila	COVID-19 severity	rs9899990	A	G	0.0656	-0.102702	-0.040084	0.0233878	0.063654	9.07e-06	0.528901	19.2833
genus Blautia	COVID-19 severity	rs11149971	C	T	0.0537	0.117605	0.11435	0.02339	0.055863	1.04e-06	0.0406602	25.2808
genus Blautia	COVID-19 severity	rs113271346	C	T	0.1183	0.0782682	0.065487	0.0172116	0.053605	6.85e-06	0.2218	20.6788
genus Blautia	COVID-19 severity	rs115043014	G	A	0.0437	-0.206605	0.10817	0.043992	0.062813	5.19e-06	0.0850492	22.0565
genus Blautia	COVID-19 severity	rs117001700	T	C	0.0437	0.196414	0.015203	0.0441122	0.062633	8.84e-06	0.8082	19.8257
genus Blautia	COVID-19 severity	rs12453000	C	T	0.2197	0.0625335	-0.011733	0.0129987	0.042194	1.26e-06	0.781	23.1432
genus Blautia	COVID-19 severity	rs16892041	T	C	0.171	-0.0622605	-0.0019555	0.0141804	0.047442	8.82e-06	0.9671	19.2774
genus Blautia	COVID-19 severity	rs2788271	T	G	0.165	-0.0575596	0.062622	0.0133492	0.03441	7.16e-06	0.0687702	18.5921
genus Blautia	COVID-19 severity	rs3005511	A	G	0.336	0.0501085	0.060725	0.0110768	0.028163	6.19e-06	0.0310699	20.4643
genus Blautia	COVID-19 severity	rs4926264	T	C	0.0785	0.0826207	0.040873	0.0178239	0.060932	5.1e-06	0.5023	21.4868
genus Blautia	COVID-19 severity	rs67794373	C	T	0.2137	0.0601709	0.042779	0.0123443	0.03129	1e-06	0.1716	23.7597
genus Blautia	COVID-19 severity	rs682885	A	G	0.4165	-0.0493376	0.011989	0.0107359	0.034142	4.49e-06	0.725499	21.1194
genus Blautia	COVID-19 severity	rs72973581	A	G	0.0547	0.125169	-0.034894	0.0265408	0.086972	1.74e-06	0.6883	22.2416
genus Blautia	COVID-19 severity	rs7860714	A	G	0.334	-0.0502178	0.092627	0.0109853	0.043208	4.09e-06	0.0320597	20.8975
genus Butyricicoccus	COVID-19 severity	rs10084203	A	G	0.2416	0.0549699	0.0053952	0.0123563	0.030461	8.59e-06	0.8594	19.7913
genus Butyricicoccus	COVID-19 severity	rs12034718	A	G	0.165	0.0701199	0.088738	0.0158214	0.053057	9.58e-06	0.09443	19.6424
genus Butyricicoccus	COVID-19 severity	rs12585793	T	C	0.0527	-0.262206	-0.032033	0.0564729	0.063844	5.79e-06	0.6158	21.5579
genus Butyricicoccus	COVID-19 severity	rs2017189	G	T	0.4215	-0.0506956	0.0022657	0.011024	0.03433	3.87e-06	0.9474	21.1476
genus Butyricicoccus	COVID-19 severity	rs4962426	G	T	0.1978	0.0614216	0.02169	0.0135979	0.033841	7.38e-06	0.521601	20.4032
genus Butyricicoccus	COVID-19 severity	rs56221232	T	C	0.1083	0.0828027	-0.053721	0.0167401	0.041926	7.62e-07	0.2001	24.4667
genus Butyricicoccus	COVID-19 severity	rs62478070	T	G	0.0437	0.224039	-0.092816	0.0494959	0.063892	5.94e-06	0.1463	20.4885
genus Butyricicoccus	COVID-19 severity	rs7322368	T	C	0.0845	0.0815733	0.093354	0.0183167	0.045579	5.52e-06	0.0405397	19.8337
genus Butyricimonas	COVID-19 severity	rs11228830	A	G	0.0706	0.135265	-0.029582	0.0298411	0.056054	6.55e-06	0.5977	20.5466
genus Butyricimonas	COVID-19 severity	rs113054641	G	A	0.0845	-0.144881	0.055337	0.0274574	0.047768	1.74e-07	0.2467	27.8423
genus Butyricimonas	COVID-19 severity	rs12304031	G	A	0.1292	-0.086278	0.012662	0.0196846	0.050769	6.7e-06	0.8031	19.2108
genus Butyricimonas	COVID-19 severity	rs12458763	A	C	0.0716	0.122037	-0.073566	0.0269587	0.068156	6.37e-06	0.2804	20.492
genus Butyricimonas	COVID-19 severity	rs1862649	G	A	0.0915	0.113124	-0.06266	0.0248176	0.056298	4.76e-06	0.2657	20.7773
genus Butyricimonas	COVID-19 severity	rs2114713	G	T	0.4513	0.062721	0.020101	0.0138998	0.033796	6.88e-06	0.552	20.3615
genus Butyricimonas	COVID-19 severity	rs62130338	G	A	0.2624	-0.0732608	0.086123	0.0158324	0.040736	3.9e-06	0.0345001	21.4117
genus Butyricimonas	COVID-19 severity	rs62390301	T	C	0.1829	-0.0872983	0.0082496	0.0174893	0.044867	7.42e-07	0.8541	24.9154
genus Butyricimonas	COVID-19 severity	rs7083431	A	C	0.3549	0.0703539	0.03248	0.0144439	0.036704	8.85e-07	0.3762	23.7252
genus Butyricimonas	COVID-19 severity	rs71428626	G	T	0.0726	-0.133188	-0.0095176	0.0289905	0.04861	4.8e-06	0.8448	21.1067
genus Butyricimonas	COVID-19 severity	rs72814525	A	G	0.3231	0.0664154	-0.034759	0.0149766	0.035665	8.25e-06	0.3298	19.6657
genus Butyricimonas	COVID-19 severity	rs78453362	A	G	0.0577	-0.14948	0.057678	0.0327073	0.077018	4.06e-06	0.4539	20.8871
genus Butyricimonas	COVID-19 severity	rs9657374	C	T	0.3022	0.0680719	0.024759	0.0148172	0.035607	4.5e-06	0.4869	21.1058
genus Butyrivibrio	COVID-19 severity	rs1007475	G	T	0.2942	0.118065	-0.10047	0.0261271	0.037901	7.92e-06	0.00802694	20.4204
genus Butyrivibrio	COVID-19 severity	rs11761679	T	C	0.1561	0.154775	0.0034656	0.0321539	0.03614	2.2e-06	0.9236	23.1705
genus Butyrivibrio	COVID-19 severity	rs142855850	A	G	0.1014	0.205013	-0.02249	0.0457138	0.059112	6.86e-06	0.7036	20.1127
genus Butyrivibrio	COVID-19 severity	rs16934069	T	C	0.1988	-0.133784	0.052087	0.0299444	0.044631	8.86e-06	0.2432	19.9609
genus Butyrivibrio	COVID-19 severity	rs16941336	C	T	0.2644	0.127488	-0.095701	0.0267936	0.037642	1.53e-06	0.0110101	22.6398
genus Butyrivibrio	COVID-19 severity	rs17163238	G	A	0.1998	0.140987	-0.014483	0.0309117	0.033553	5.51e-06	0.666	20.8023
genus Butyrivibrio	COVID-19 severity	rs4537857	T	C	0.2922	-0.12459	0.0078882	0.0260992	0.029325	1.8e-06	0.7879	22.7882
genus Butyrivibrio	COVID-19 severity	rs486484	A	G	0.4712	-0.108349	0.027756	0.0240008	0.034584	6.61e-06	0.4222	20.3796
genus Butyrivibrio	COVID-19 severity	rs4928024	A	G	0.0984	-0.17471	0.022287	0.0389333	0.044424	8.19e-06	0.6159	20.137
genus Butyrivibrio	COVID-19 severity	rs72723662	C	T	0.1004	0.224078	0.14145	0.0449336	0.076268	7.86e-07	0.06364	24.8689
genus Butyrivibrio	COVID-19 severity	rs74622183	A	G	0.0875	-0.201027	-0.057152	0.0428204	0.047654	2.46e-06	0.2304	22.0398
genus Butyrivibrio	COVID-19 severity	rs77356209	T	C	0.0477	0.216874	-0.051287	0.0483299	0.0733	6.66e-06	0.4841	20.1365
genus Butyrivibrio	COVID-19 severity	rs7752361	A	G	0.504	-0.11923	-0.010971	0.0239975	0.026472	7.69e-07	0.6786	24.6855
genus Butyrivibrio	COVID-19 severity	rs7763512	G	A	0.3827	0.119846	-0.0085132	0.0253367	0.036026	3.11e-06	0.8132	22.374
genus Butyrivibrio	COVID-19 severity	rs9349693	A	G	0.3111	0.117973	-0.1153	0.0259861	0.035571	5.55e-06	0.00118899	20.6102
genus Candidatus Soleaferrea	COVID-19 severity	rs10090365	A	G	0.5586	-0.0834413	0.013621	0.0180989	0.026519	4.17e-06	0.6075	21.2549
genus Candidatus Soleaferrea	COVID-19 severity	rs10108780	A	G	0.2674	-0.092834	-0.001274	0.0199807	0.043221	3.64e-06	0.9765	21.5871
genus Candidatus Soleaferrea	COVID-19 severity	rs10809135	T	C	0.4911	0.0834858	-0.035751	0.0182426	0.034273	5.47e-06	0.2969	20.9435
genus Candidatus Soleaferrea	COVID-19 severity	rs36155147	C	T	0.3618	0.104966	0.010655	0.0240995	0.038943	5.41e-06	0.784401	18.9706
genus Candidatus Soleaferrea	COVID-19 severity	rs4678258	T	C	0.2763	0.0986136	0.052975	0.0215646	0.040003	5.53e-06	0.1854	20.9117
genus Candidatus Soleaferrea	COVID-19 severity	rs61825792	T	C	0.1799	0.112199	0.0028918	0.0231856	0.035095	1.37e-06	0.9343	23.4176
genus Candidatus Soleaferrea	COVID-19 severity	rs6489992	A	G	0.3847	-0.0840437	-0.040796	0.0187031	0.027184	7.89e-06	0.1334	20.1923
genus Candidatus Soleaferrea	COVID-19 severity	rs6494306	A	G	0.1968	-0.0969304	0.039279	0.0214221	0.032319	5.8e-06	0.2242	20.4737
genus Candidatus Soleaferrea	COVID-19 severity	rs7400877	T	C	0.2505	-0.0951085	0.063595	0.0212799	0.031056	9.29e-06	0.0405798	19.9756
genus Candidatus Soleaferrea	COVID-19 severity	rs9973954	A	G	0.3062	0.0892075	0.012657	0.0195401	0.037086	5.95e-06	0.7329	20.8424
genus Catenibacterium	COVID-19 severity	rs12404911	C	T	0.17	0.140717	-0.071355	0.0304142	0.045974	2.8e-06	0.1206	21.4063
genus Catenibacterium	COVID-19 severity	rs212393	G	A	0.3101	-0.135254	-0.018547	0.0286209	0.028844	3.62e-06	0.5202	22.3323
genus Catenibacterium	COVID-19 severity	rs73128290	A	G	0.2634	0.129726	0.0361	0.0284563	0.040115	4.29e-06	0.3682	20.7826
genus Catenibacterium	COVID-19 severity	rs77285108	G	A	0.1461	-0.161826	-0.018084	0.0353447	0.047651	3.63e-06	0.704301	20.9628
genus Catenibacterium	COVID-19 severity	rs7742829	C	T	0.4195	0.11411	0.015283	0.0251099	0.02695	5.61e-06	0.5707	20.6518
genus Christensenellaceae R 7group	COVID-19 severity	rs10461257	A	G	0.2853	-0.0551969	-0.0085471	0.0122069	0.040409	6.51e-06	0.8325	20.4464
genus Christensenellaceae R 7group	COVID-19 severity	rs17081797	A	G	0.0686	-0.0904325	0.0092096	0.0204253	0.049485	3.34e-06	0.8524	19.6025
genus Christensenellaceae R 7group	COVID-19 severity	rs60954665	T	G	0.5099	0.049815	-0.032273	0.0110787	0.034906	7.13e-06	0.3552	20.2181
genus Christensenellaceae R 7group	COVID-19 severity	rs62132810	A	G	0.1083	-0.0828853	0.19523	0.0179623	0.056748	5.67e-06	0.000580898	21.2928
genus Christensenellaceae R 7group	COVID-19 severity	rs62190261	A	C	0.0905	0.0958394	-5.5778e-05	0.0214723	0.048319	8.74e-06	0.9991	19.922
genus Christensenellaceae R 7group	COVID-19 severity	rs62467127	C	T	0.0447	0.114108	0.062866	0.0251983	0.057805	3.25e-06	0.2768	20.5066
genus Christensenellaceae R 7group	COVID-19 severity	rs73952017	C	T	0.0875	-0.0862164	-0.0072037	0.0194354	0.061311	8.46e-06	0.9065	19.6786
genus Christensenellaceae R 7group	COVID-19 severity	rs78521377	C	T	0.0527	0.124992	-0.013316	0.0274797	0.075652	5.61e-06	0.8603	20.689
genus Christensenellaceae R 7group	COVID-19 severity	rs79150079	C	A	0.0716	0.121547	-0.078538	0.0270977	0.057508	9.42e-06	0.172	20.1196
genus Christensenellaceae R 7group	COVID-19 severity	rs892686	A	G	0.4513	0.0514099	0.039887	0.011136	0.034085	3.97e-06	0.2419	21.3126
genus Clostridium sensustricto1	COVID-19 severity	rs11264403	G	A	0.0398	-0.139062	0.15581	0.0334454	0.064196	7.76e-06	0.0152198	17.2878
genus Clostridium sensustricto1	COVID-19 severity	rs115807074	A	G	0.0497	-0.22736	0.060882	0.0492575	0.059716	4.32e-06	0.308	21.305
genus Clostridium sensustricto1	COVID-19 severity	rs116847295	C	T	0.0755	0.110021	-0.080644	0.0246032	0.071417	4.58e-06	0.2588	19.9974
genus Clostridium sensustricto1	COVID-19 severity	rs12341505	G	A	0.1113	0.0810718	-0.026316	0.0180121	0.040069	4.82e-06	0.5113	20.2586
genus Clostridium sensustricto1	COVID-19 severity	rs2795528	G	A	0.0487	-0.184315	-0.043782	0.0392204	0.061342	2.72e-06	0.4754	22.0849
genus Clostridium sensustricto1	COVID-19 severity	rs2817172	C	T	0.4125	0.058139	-0.016399	0.0124492	0.035247	2.77e-06	0.6417	21.8097
genus Clostridium sensustricto1	COVID-19 severity	rs550843	T	C	0.1491	-0.0783246	-0.11073	0.0169209	0.048186	2.05e-06	0.02157	21.4263
genus Collinsella	COVID-19 severity	rs10890671	T	C	0.5268	-0.0537401	-0.021118	0.0118848	0.026726	6.52e-06	0.4294	20.4461
genus Collinsella	COVID-19 severity	rs11597285	G	T	0.4245	-0.0537947	0.036116	0.0120548	0.035735	9.38e-06	0.3122	19.9138
genus Collinsella	COVID-19 severity	rs1496626	T	C	0.1541	-0.0722307	0.044683	0.01616	0.046841	6.78e-06	0.3401	19.9783
genus Collinsella	COVID-19 severity	rs149807560	C	A	0.0895	-0.104264	0.0627	0.0235841	0.049671	7.1e-06	0.2068	19.5448
genus Collinsella	COVID-19 severity	rs2103510	G	A	0.1312	0.0786551	-0.053864	0.0168217	0.039925	2.42e-06	0.1773	21.8633
genus Collinsella	COVID-19 severity	rs62448871	C	A	0.4612	-0.0540309	-0.096885	0.0120324	0.026761	6.78e-06	0.000294103	20.1641
genus Collinsella	COVID-19 severity	rs73052258	G	A	0.0964	0.0930178	-0.00037182	0.0202658	0.054136	1.72e-06	0.9945	21.067
genus Collinsella	COVID-19 severity	rs75672793	A	G	0.0706	-0.108908	-0.024149	0.0240522	0.067306	6.14e-06	0.7198	20.5027
genus Collinsella	COVID-19 severity	rs9541268	C	A	0.0964	0.09597	0.0074928	0.0197312	0.043183	8.79e-07	0.8622	23.6572
genus Coprobacter	COVID-19 severity	rs11532348	C	T	0.1829	-0.103931	-0.06709	0.0226826	0.045226	5.71e-06	0.138	20.9942
genus Coprobacter	COVID-19 severity	rs12684609	T	C	0.1978	0.100827	0.017079	0.0220366	0.042255	6.1e-06	0.686099	20.9345
genus Coprobacter	COVID-19 severity	rs12996055	A	C	0.1918	0.0921817	0.033276	0.0209405	0.051033	8.08e-06	0.5144	19.3783
genus Coprobacter	COVID-19 severity	rs143662916	C	T	0.0577	0.253264	0.06064	0.0540141	0.061534	3.07e-06	0.3244	21.9853
genus Coprobacter	COVID-19 severity	rs189356	G	A	0.5219	0.0781125	0.013147	0.0171916	0.034171	6.26e-06	0.7004	20.6446
genus Coprobacter	COVID-19 severity	rs213863	C	T	0.3091	-0.0887412	0.020234	0.0188377	0.037874	2.35e-06	0.5932	22.1918
genus Coprobacter	COVID-19 severity	rs28402691	T	C	0.167	0.110695	-0.086888	0.0251199	0.050929	9.56e-06	0.0879995	19.4188
genus Coprobacter	COVID-19 severity	rs305411	A	G	0.1352	0.129218	-0.048212	0.0264518	0.050059	1.01e-06	0.3355	23.8638
genus Coprobacter	COVID-19 severity	rs3828477	G	T	0.2813	-0.091218	0.01427	0.019569	0.039502	2.89e-06	0.7179	21.7281
genus Coprobacter	COVID-19 severity	rs72821405	T	C	0.0885	-0.147365	-0.0024032	0.0319978	0.056911	4.76e-06	0.9663	21.2105
genus Coprobacter	COVID-19 severity	rs74919520	G	A	0.1282	0.125703	-0.047457	0.0276296	0.047258	5.76e-06	0.3153	20.6987
genus Coprococcus1	COVID-19 severity	rs1010560	C	A	0.2962	0.0580232	0.069168	0.0122722	0.038116	1.96e-06	0.0695793	22.3544
genus Coprococcus1	COVID-19 severity	rs12794898	G	T	0.0944	0.0903299	0.013916	0.0197212	0.066715	4.92e-06	0.8348	20.9795
genus Coprococcus1	COVID-19 severity	rs1519491	T	C	0.4085	0.0499197	0.0075461	0.0113558	0.026943	8.95e-06	0.779399	19.3246
genus Coprococcus1	COVID-19 severity	rs1576241	A	G	0.4394	-0.0510343	0.053888	0.0109535	0.026537	3.33e-06	0.0422902	21.7082
genus Coprococcus1	COVID-19 severity	rs2907920	A	G	0.2903	0.0561173	-0.024333	0.0126824	0.041756	7.65e-06	0.560101	19.5791
genus Coprococcus1	COVID-19 severity	rs4277593	G	A	0.4831	-0.0585649	0.030309	0.0109914	0.026498	1.14e-07	0.2527	28.3904
genus Coprococcus1	COVID-19 severity	rs56405618	A	G	0.1113	-0.08963	-0.030535	0.0186508	0.043496	1.57e-06	0.4827	23.0946
genus Coprococcus1	COVID-19 severity	rs73031725	T	C	0.0606	0.167591	0.053316	0.0355224	0.061434	1.98e-06	0.3855	22.2586
genus Coprococcus1	COVID-19 severity	rs73167075	T	C	0.2396	0.0573137	-0.046058	0.0127573	0.03104	8.57e-06	0.1378	20.1836
genus Coprococcus1	COVID-19 severity	rs74101919	T	C	0.1869	-0.0718989	0.12277	0.0144651	0.033983	1.03e-06	0.000302998	24.7059
genus Coprococcus2	COVID-19 severity	rs10070053	A	G	0.4076	0.0594312	0.010517	0.0135375	0.034033	7.65e-06	0.7573	19.273
genus Coprococcus2	COVID-19 severity	rs12634070	T	C	0.1928	0.0736486	0.039868	0.0164921	0.047092	9.95e-06	0.3972	19.9423
genus Coprococcus2	COVID-19 severity	rs2482516	C	T	0.2256	0.0754415	-0.0096895	0.0164619	0.043273	4.72e-06	0.8228	21.0021
genus Coprococcus2	COVID-19 severity	rs35890118	A	G	0.3171	-0.066536	0.012898	0.0147661	0.029295	8.26e-06	0.659699	20.304
genus Coprococcus2	COVID-19 severity	rs61823518	A	C	0.0954	-0.0955381	0.014467	0.0215724	0.059411	6.68e-06	0.8076	19.6135
genus Coprococcus2	COVID-19 severity	rs6677933	C	T	0.2416	-0.0804405	-0.015771	0.0164216	0.042253	1.19e-06	0.709	23.9948
genus Coprococcus2	COVID-19 severity	rs72680320	T	C	0.4135	-0.0649382	0.015132	0.013919	0.034643	2.27e-06	0.6623	21.7663
genus Coprococcus2	COVID-19 severity	rs9426473	A	G	0.2793	0.0727361	-0.036094	0.0161662	0.038876	6.31e-06	0.3532	20.2435
genus Coprococcus3	COVID-19 severity	rs10810043	A	G	0.3897	0.0515518	-0.032428	0.0115923	0.036675	9.27e-06	0.3766	19.7764
genus Coprococcus3	COVID-19 severity	rs11077359	T	C	0.1998	-0.0645443	-0.019337	0.0148833	0.033529	9.64e-06	0.5641	18.8069
genus Coprococcus3	COVID-19 severity	rs11080344	C	T	0.4742	0.0516921	-0.033522	0.0113054	0.033963	4.79e-06	0.3236	20.9062
genus Coprococcus3	COVID-19 severity	rs13247359	G	A	0.4801	0.051211	0.022614	0.0113031	0.035498	7.33e-06	0.5241	20.5273
genus Coprococcus3	COVID-19 severity	rs13394391	C	T	0.16	-0.0709302	0.02893	0.0150918	0.044753	2.2e-06	0.518	22.0892
genus Coprococcus3	COVID-19 severity	rs178271	T	C	0.0527	0.145257	0.075498	0.0294239	0.07582	7.81e-07	0.3194	24.371
genus Coprococcus3	COVID-19 severity	rs4575475	G	A	0.2366	0.0619514	0.010372	0.0137787	0.042657	7.04e-06	0.8079	20.2155
genus Coprococcus3	COVID-19 severity	rs7521171	G	A	0.338	-0.0596434	0.014729	0.0129279	0.039434	4.32e-06	0.7088	21.2849
genus Coprococcus3	COVID-19 severity	rs8100692	T	C	0.4274	0.0577411	0.033832	0.0113476	0.026744	4.16e-07	0.2059	25.8918
genus Defluviitaleaceae UCG011	COVID-19 severity	rs112893842	T	C	0.0974	0.11381	-0.0045076	0.0232806	0.056815	1.45e-06	0.9368	23.8988
genus Defluviitaleaceae UCG011	COVID-19 severity	rs1582238	T	C	0.3718	0.0805036	-0.011352	0.0167257	0.03491	1.57e-06	0.745101	23.1667
genus Defluviitaleaceae UCG011	COVID-19 severity	rs2892880	G	A	0.2604	0.0817755	-0.021191	0.0181686	0.030184	6.83e-06	0.4826	20.2582
genus Defluviitaleaceae UCG011	COVID-19 severity	rs4344384	G	T	0.4742	0.0715978	-0.0018448	0.0156309	0.034292	4.83e-06	0.9571	20.9812
genus Defluviitaleaceae UCG011	COVID-19 severity	rs4677103	A	G	0.171	0.0977912	-0.024499	0.0197263	0.044233	9.6e-07	0.5797	24.5758
genus Defluviitaleaceae UCG011	COVID-19 severity	rs55658617	T	C	0.0696	0.174369	0.029763	0.0362226	0.064248	2.15e-06	0.6432	23.1728
genus Defluviitaleaceae UCG011	COVID-19 severity	rs72731813	C	T	0.0815	-0.147383	0.019147	0.0293796	0.063403	4.33e-07	0.7627	25.1653
genus Defluviitaleaceae UCG011	COVID-19 severity	rs9608282	T	G	0.0656	0.142939	-0.029655	0.0299793	0.061864	2.52e-06	0.6317	22.7332
genus Defluviitaleaceae UCG011	COVID-19 severity	rs9725395	A	G	0.0875	-0.13834	0.036413	0.029554	0.063685	3.52e-06	0.5675	21.9109
genus Desulfovibrio	COVID-19 severity	rs12031543	T	C	0.0755	-0.127185	0.21928	0.0281887	0.074856	6.55e-06	0.00339602	20.3573
genus Desulfovibrio	COVID-19 severity	rs13066142	G	A	0.0934	0.119141	0.043215	0.0250891	0.051184	3.79e-06	0.3985	22.5502
genus Desulfovibrio	COVID-19 severity	rs16863365	A	G	0.1173	0.109402	0.032116	0.0226964	0.051593	1.79e-06	0.5336	23.2349
genus Desulfovibrio	COVID-19 severity	rs2032031	A	G	0.4732	-0.0654931	-0.0088769	0.0148681	0.034251	9.14e-06	0.7955	19.4035
genus Desulfovibrio	COVID-19 severity	rs2590913	G	A	0.0726	0.154496	0.079417	0.0339396	0.081862	6.65e-06	0.332	20.7213
genus Desulfovibrio	COVID-19 severity	rs2853179	C	T	0.2485	0.0811971	-0.023101	0.0174234	0.039049	2.42e-06	0.5541	21.7177
genus Desulfovibrio	COVID-19 severity	rs6580353	T	C	0.2604	0.0770979	-0.019028	0.0169735	0.04128	4.94e-06	0.6448	20.632
genus Desulfovibrio	COVID-19 severity	rs72647089	T	G	0.1064	-0.106594	0.076276	0.0239337	0.042609	8.3e-06	0.0734294	19.8358
genus Desulfovibrio	COVID-19 severity	rs7729080	C	A	0.2893	-0.070287	-0.025571	0.0157691	0.028932	9.96e-06	0.3768	19.8671
genus Dialister	COVID-19 severity	rs10138457	T	C	0.0716	-0.113054	-0.020279	0.0261933	0.052973	7.88e-06	0.7019	18.6291
genus Dialister	COVID-19 severity	rs10938938	G	A	0.1938	-0.0773514	-0.002773	0.0170915	0.034951	7.37e-06	0.9368	20.4822
genus Dialister	COVID-19 severity	rs11071887	T	C	0.2634	0.0662403	-0.0032756	0.0146315	0.042646	5.91e-06	0.9388	20.4959
genus Dialister	COVID-19 severity	rs11166701	G	A	0.5159	-0.0655301	0.005279	0.013186	0.034171	5.51e-07	0.8772	24.6976
genus Dialister	COVID-19 severity	rs2314294	T	C	0.1183	0.0865932	-0.046876	0.0193719	0.03957	8.08e-06	0.2362	19.9813
genus Dialister	COVID-19 severity	rs2435610	A	C	0.2604	0.0647131	0.0066266	0.0143314	0.037818	5.93e-06	0.8609	20.3895
genus Dialister	COVID-19 severity	rs4747450	C	A	0.2664	0.0668509	-0.075175	0.0147685	0.039039	5.84e-06	0.0541502	20.4899
genus Dialister	COVID-19 severity	rs4753063	G	A	0.4414	-0.0596297	-0.0082973	0.0130052	0.02687	4.86e-06	0.757501	21.0229
genus Dialister	COVID-19 severity	rs75416973	A	G	0.2256	0.0727223	-0.0045742	0.016451	0.040603	9.46e-06	0.9103	19.5412
genus Dialister	COVID-19 severity	rs764177	C	A	0.338	-0.0601454	-0.014559	0.0135366	0.02871	9.61e-06	0.612099	19.7418
genus Dialister	COVID-19 severity	rs76680460	G	A	0.0477	-0.161296	0.050973	0.0364332	0.081402	8.19e-06	0.5312	19.5999
genus Dorea	COVID-19 severity	rs11150408	T	G	0.4453	0.0488254	0.0048407	0.0109063	0.035805	7.06e-06	0.8925	20.0417
genus Dorea	COVID-19 severity	rs12537781	T	C	0.2296	-0.055544	-0.080147	0.0125223	0.032	9.15e-06	0.01226	19.6746
genus Dorea	COVID-19 severity	rs13279148	G	A	0.166	0.0715309	0.043365	0.0150878	0.035057	2.25e-06	0.2161	22.477
genus Dorea	COVID-19 severity	rs1899291	C	T	0.1282	0.0697217	0.005042	0.0150285	0.038225	4.57e-06	0.8951	21.5232
genus Dorea	COVID-19 severity	rs3005511	A	G	0.336	0.0516127	0.060725	0.0112852	0.028163	5.29e-06	0.0310699	20.9166
genus Dorea	COVID-19 severity	rs345219	T	G	0.3757	-0.0497368	-0.051832	0.0112621	0.03696	8.8e-06	0.1608	19.5038
genus Dorea	COVID-19 severity	rs3752849	G	A	0.0328	0.163846	-0.087218	0.036608	0.061245	7.68e-06	0.1544	20.0318
genus Dorea	COVID-19 severity	rs4793307	C	T	0.2455	0.0574165	0.035972	0.0122472	0.041284	4.01e-06	0.3836	21.9787
genus Dorea	COVID-19 severity	rs62503162	A	G	0.0875	-0.0974091	0.0088773	0.0194379	0.046692	7.47e-07	0.8492	25.1131
genus Dorea	COVID-19 severity	rs73729431	C	T	0.0606	-0.13745	0.019643	0.0299983	0.051905	3.17e-06	0.7051	20.9941
genus Eggerthella	COVID-19 severity	rs112205261	T	C	0.0577	-0.188618	0.051927	0.0403613	0.054169	3.35e-06	0.3378	21.8391
genus Eggerthella	COVID-19 severity	rs13070736	A	C	0.1571	-0.121331	0.015628	0.0272024	0.037457	7.62e-06	0.6765	19.8944
genus Eggerthella	COVID-19 severity	rs1784446	G	A	0.4423	0.0907728	0.03429	0.0198096	0.034277	5.23e-06	0.3171	20.9972
genus Eggerthella	COVID-19 severity	rs2223081	G	A	0.2922	0.102572	-0.035232	0.0221108	0.030055	3.89e-06	0.2411	21.5203
genus Eggerthella	COVID-19 severity	rs2240838	A	G	0.502	0.0980582	-0.063894	0.0197653	0.036119	7.36e-07	0.0769006	24.6128
genus Eggerthella	COVID-19 severity	rs3851328	T	G	0.2664	-0.107774	0.01443	0.0236527	0.031777	4.18e-06	0.6498	20.762
genus Eggerthella	COVID-19 severity	rs4985746	G	A	0.1789	0.110522	-0.012855	0.0247653	0.04075	5.71e-06	0.7524	19.9165
genus Eggerthella	COVID-19 severity	rs6430926	C	T	0.5139	0.0879736	-0.046331	0.0197127	0.034086	8.37e-06	0.1741	19.9164
genus Eggerthella	COVID-19 severity	rs67490567	T	C	0.1978	0.108495	-0.0093985	0.0245457	0.047138	8.94e-06	0.842	19.5374
genus Eggerthella	COVID-19 severity	rs76663501	C	T	0.0815	0.175349	0.01473	0.0378576	0.047293	4.83e-06	0.7554	21.4537
genus Eisenbergiella	COVID-19 severity	rs11027642	C	T	0.1243	0.129006	0.019245	0.0284844	0.041077	4.92e-06	0.639401	20.5118
genus Eisenbergiella	COVID-19 severity	rs11079158	T	C	0.2197	0.100627	-0.020092	0.022546	0.043154	7.35e-06	0.641501	19.9199
genus Eisenbergiella	COVID-19 severity	rs11938607	T	C	0.2634	0.0978125	-0.014809	0.0216636	0.030801	8.22e-06	0.6307	20.3859
genus Eisenbergiella	COVID-19 severity	rs12257723	A	C	0.339	-0.0952742	-0.018097	0.0211569	0.028684	8.85e-06	0.5281	20.279
genus Eisenbergiella	COVID-19 severity	rs12710729	C	A	0.3708	0.0893384	0.041704	0.0199069	0.027385	9.84e-06	0.1278	20.1404
genus Eisenbergiella	COVID-19 severity	rs13258851	A	G	0.0855	0.137001	-0.012894	0.0302124	0.045326	7.75e-06	0.776	20.5626
genus Eisenbergiella	COVID-19 severity	rs1508033	A	C	0.3499	0.091546	-0.094895	0.0195787	0.036331	3.23e-06	0.00900306	21.8632
genus Eisenbergiella	COVID-19 severity	rs1553971	T	G	0.161	0.120965	0.0015794	0.0263054	0.049409	5.27e-06	0.9745	21.1459
genus Eisenbergiella	COVID-19 severity	rs2683098	C	T	0.2237	0.107319	0.039404	0.022515	0.04159	2.24e-06	0.3434	22.72
genus Eisenbergiella	COVID-19 severity	rs3812426	G	A	0.2078	0.106447	-0.03266	0.0224159	0.040637	2.72e-06	0.4216	22.5505
genus Eisenbergiella	COVID-19 severity	rs4462860	G	A	0.3439	0.0939071	0.02099	0.0201104	0.037604	4.16e-06	0.5767	21.8049
genus Enterorhabdus	COVID-19 severity	rs10098492	T	C	0.0905	0.132323	0.01404	0.0293688	0.04576	6.41e-06	0.759	20.3001
genus Enterorhabdus	COVID-19 severity	rs114731706	T	G	0.0835	0.182308	-0.063026	0.0382298	0.071381	2.17e-06	0.3773	22.7409
genus Enterorhabdus	COVID-19 severity	rs2051957	C	T	0.2346	0.0843291	0.059514	0.0189864	0.03879	8.9e-06	0.125	19.7274
genus Enterorhabdus	COVID-19 severity	rs3017103	A	G	0.1899	0.0980897	-0.091736	0.0208995	0.04317	2.94e-06	0.03359	22.0281
genus Enterorhabdus	COVID-19 severity	rs73331712	T	C	0.0427	0.26199	0.09	0.055123	0.060911	4.85e-06	0.1395	22.5893
genus Enterorhabdus	COVID-19 severity	rs77655283	G	A	0.0686	0.132988	-0.068984	0.0298306	0.052254	5.88e-06	0.1868	19.8747
genus Erysipelatoclostridium	COVID-19 severity	rs1434153	G	A	0.3211	-0.0684526	-0.0028203	0.0152443	0.037383	6.85e-06	0.9399	20.1634
genus Erysipelatoclostridium	COVID-19 severity	rs16936671	C	T	0.1362	-0.0968026	0.0040312	0.0217883	0.049281	6.04e-06	0.9348	19.7391
genus Erysipelatoclostridium	COVID-19 severity	rs17804233	T	C	0.4821	-0.0662914	-0.01478	0.0144203	0.034509	4.59e-06	0.668399	21.1332
genus Erysipelatoclostridium	COVID-19 severity	rs2901723	C	A	0.503	0.0641339	0.0099623	0.0144295	0.026558	8.79e-06	0.7076	19.7549
genus Erysipelatoclostridium	COVID-19 severity	rs340991	A	G	0.2982	-0.0740482	-0.0040984	0.0158891	0.038893	3.75e-06	0.9161	21.7184
genus Erysipelatoclostridium	COVID-19 severity	rs3804326	A	G	0.0676	0.14147	-0.015847	0.0336352	0.067921	9.85e-06	0.8155	17.6905
genus Erysipelatoclostridium	COVID-19 severity	rs45480394	T	G	0.3618	-0.0687134	-0.048244	0.0151835	0.036517	7.66e-06	0.1865	20.4804
genus Erysipelatoclostridium	COVID-19 severity	rs4697572	A	G	0.2455	-0.0810636	0.030752	0.0163308	0.039348	7.59e-07	0.4345	24.6397
genus Erysipelatoclostridium	COVID-19 severity	rs58236560	G	T	0.1372	-0.111157	0.0054209	0.0234426	0.041748	2.16e-06	0.8967	22.4834
genus Erysipelatoclostridium	COVID-19 severity	rs61806970	C	T	0.0646	0.142548	-0.0022122	0.0320688	0.058639	9.09e-06	0.9699	19.7586
genus Erysipelatoclostridium	COVID-19 severity	rs622418	A	G	0.5109	-0.0668051	0.029895	0.0143224	0.026601	3.68e-06	0.2611	21.7563
genus Erysipelatoclostridium	COVID-19 severity	rs6474512	A	C	0.4513	0.067015	-0.013475	0.0143201	0.034535	3.02e-06	0.6964	21.9003
genus Erysipelatoclostridium	COVID-19 severity	rs710230	T	C	0.0865	0.143381	0.073274	0.0281514	0.069795	6.33e-07	0.2938	25.9409
genus Erysipelatoclostridium	COVID-19 severity	rs7221249	A	G	0.5467	0.0839861	0.034749	0.0142741	0.034185	4.31e-09	0.3094	34.619
genus Erysipelatoclostridium	COVID-19 severity	rs9590927	G	A	0.494	-0.0646003	0.062351	0.0143479	0.034032	6.39e-06	0.0669299	20.2717
genus Erysipelotrichaceae UCG003	COVID-19 severity	rs10164067	T	G	0.0746	-0.10326	0.014396	0.0212405	0.044556	1.13e-06	0.7466	23.6339
genus Erysipelotrichaceae UCG003	COVID-19 severity	rs11666127	A	G	0.171	-0.0719187	-0.044607	0.0161371	0.047849	7.9e-06	0.3512	19.8626
genus Erysipelotrichaceae UCG003	COVID-19 severity	rs11994308	C	T	0.0696	0.115417	0.052763	0.0242503	0.054932	1.33e-06	0.3368	22.6522
genus Erysipelotrichaceae UCG003	COVID-19 severity	rs12251396	A	G	0.1938	-0.0705399	0.065417	0.0158766	0.048768	9.52e-06	0.1798	19.7404
genus Erysipelotrichaceae UCG003	COVID-19 severity	rs17798136	G	A	0.0616	0.158818	-0.10395	0.0347674	0.096583	3.24e-06	0.2818	20.8666
genus Erysipelotrichaceae UCG003	COVID-19 severity	rs28568391	A	G	0.4493	-0.0583911	0.027485	0.0118741	0.034645	6.42e-07	0.4276	24.1822
genus Erysipelotrichaceae UCG003	COVID-19 severity	rs4758231	G	T	0.3499	-0.0551754	0.018016	0.0122047	0.035317	6.55e-06	0.61	20.438
genus Erysipelotrichaceae UCG003	COVID-19 severity	rs59068084	T	G	0.4215	0.0564772	-0.0036629	0.0120224	0.027686	3.12e-06	0.8947	22.0681
genus Erysipelotrichaceae UCG003	COVID-19 severity	rs59104037	A	G	0.0815	-0.0951263	0.031284	0.0204742	0.047703	4.48e-06	0.5119	21.5867
genus Erysipelotrichaceae UCG003	COVID-19 severity	rs62403464	T	C	0.164	-0.0731743	0.07131	0.0156516	0.035735	3.44e-06	0.0459896	21.8576
genus Erysipelotrichaceae UCG003	COVID-19 severity	rs6875357	C	T	0.0467	0.165673	-0.080853	0.0353831	0.082985	6.7e-06	0.3299	21.9237
genus Erysipelotrichaceae UCG003	COVID-19 severity	rs73074432	C	T	0.166	0.072154	-0.041458	0.0164378	0.035971	9.99e-06	0.2491	19.2679
genus Erysipelotrichaceae UCG003	COVID-19 severity	rs74988980	G	A	0.0437	-0.133141	0.035939	0.0348574	0.064953	8.64e-06	0.5801	14.5893
genus Erysipelotrichaceae UCG003	COVID-19 severity	rs75949021	T	C	0.0457	-0.169667	0.033461	0.0374238	0.057682	3.58e-06	0.5619	20.5541
genus Erysipelotrichaceae UCG003	COVID-19 severity	rs76502207	T	C	0.0905	0.144844	-0.0012767	0.0289929	0.071992	6.41e-07	0.9859	24.9584
genus Erysipelotrichaceae UCG003	COVID-19 severity	rs8053479	A	G	0.1412	-0.0838212	-0.04682	0.0186509	0.050271	5.83e-06	0.3517	20.198
genus Erysipelotrichaceae UCG003	COVID-19 severity	rs112767262	T	C	0.1958	0.0732963	-0.027405	0.0163589	0.043977	8.21e-06	0.5332	20.0751
genus Erysipelotrichaceae UCG003	COVID-19 severity	rs113127095	A	G	0.0517	0.151009	0.062331	0.0323434	0.079636	3.33e-06	0.4338	21.799
genus Erysipelotrichaceae UCG003	COVID-19 severity	rs113513883	A	G	0.0577	0.172283	-0.064772	0.038041	0.08149	5.28e-06	0.4267	20.5108
genus Erysipelotrichaceae UCG003	COVID-19 severity	rs1154904	A	G	0.4642	-0.0613376	-0.027797	0.0130644	0.026551	3.04e-06	0.2951	22.0431
genus Erysipelotrichaceae UCG003	COVID-19 severity	rs118526	C	A	0.3926	-0.0594401	-0.0015088	0.013598	0.034492	8e-06	0.9651	19.1077
genus Erysipelotrichaceae UCG003	COVID-19 severity	rs2798105	A	G	0.1183	-0.100851	-0.090087	0.0222045	0.042763	8.25e-06	0.0351504	20.6289
genus Erysipelotrichaceae UCG003	COVID-19 severity	rs4731451	G	A	0.3718	-0.0609885	-0.038776	0.0135157	0.027457	7.47e-06	0.1579	20.3619
genus Erysipelotrichaceae UCG003	COVID-19 severity	rs57024273	T	C	0.3181	0.0626172	0.0021461	0.0139919	0.038202	9.7e-06	0.9552	20.028
genus Erysipelotrichaceae UCG003	COVID-19 severity	rs592299	T	C	0.4682	-0.0592004	0.020568	0.0129486	0.034375	4.77e-06	0.5496	20.9026
genus Erysipelotrichaceae UCG003	COVID-19 severity	rs73208162	A	G	0.0586	-0.119296	-0.01509	0.024839	0.08204	2.19e-06	0.8541	23.0665
genus Faecalibacterium	COVID-19 severity	rs10927394	G	T	0.0268	-0.232262	-0.016273	0.0512364	0.071706	7.02e-06	0.8205	20.5494
genus Faecalibacterium	COVID-19 severity	rs114946999	C	T	0.0984	-0.0861565	-0.041782	0.01896	0.064633	5.7e-06	0.518	20.6489
genus Faecalibacterium	COVID-19 severity	rs11776390	T	C	0.0895	-0.078354	0.020591	0.017183	0.054516	6.4e-06	0.705601	20.7932
genus Faecalibacterium	COVID-19 severity	rs1271565	C	T	0.2724	-0.0576251	0.017919	0.0119649	0.037573	1.3e-06	0.6334	23.1955
genus Faecalibacterium	COVID-19 severity	rs12753492	A	C	0.1491	0.0641305	0.02278	0.0149933	0.050922	8.8e-06	0.6546	18.295
genus Faecalibacterium	COVID-19 severity	rs2835874	T	C	0.0696	-0.0866356	-0.040912	0.0196496	0.049135	7.54e-06	0.405	19.4396
genus Faecalibacterium	COVID-19 severity	rs75499067	C	T	0.0636	0.227585	0.0040816	0.0465522	0.082395	1.76e-06	0.9605	23.9004
genus Faecalibacterium	COVID-19 severity	rs79656633	T	C	0.1054	0.145631	-0.12318	0.0323019	0.069965	8.14e-06	0.0782997	20.3259
genus Faecalibacterium	COVID-19 severity	rs9536330	T	C	0.4085	-0.048317	-0.020013	0.010797	0.034491	5.33e-06	0.561699	20.0259
genus Family XIII AD3011 group	COVID-19 severity	rs11126423	C	T	0.1133	0.0904399	-0.017495	0.0196301	0.058723	5.91e-06	0.765799	21.2263
genus Family XIII AD3011 group	COVID-19 severity	rs11736617	G	A	0.1203	-0.0759493	0.04969	0.0172101	0.050069	9.02e-06	0.321	19.4752
genus Family XIII AD3011 group	COVID-19 severity	rs12812672	T	C	0.0736	-0.096065	0.013782	0.020828	0.047158	2.56e-06	0.7701	21.2733
genus Family XIII AD3011 group	COVID-19 severity	rs149302	T	C	0.2127	-0.0645635	-0.016769	0.0143225	0.042619	7.48e-06	0.693999	20.3206
genus Family XIII AD3011 group	COVID-19 severity	rs16840310	A	G	0.3718	-0.0608052	0.018786	0.0122149	0.034956	6.75e-07	0.590999	24.78
genus Family XIII AD3011 group	COVID-19 severity	rs16940167	C	T	0.169	0.0732552	-0.018751	0.0159898	0.036195	3.91e-06	0.604399	20.9889
genus Family XIII AD3011 group	COVID-19 severity	rs17156849	G	A	0.0626	-0.112891	0.023718	0.0245292	0.048724	4.19e-06	0.6264	21.1812
genus Family XIII AD3011 group	COVID-19 severity	rs62200412	C	T	0.171	-0.0800851	0.018532	0.0163834	0.05285	5.8e-07	0.7258	23.8943
genus Family XIII AD3011 group	COVID-19 severity	rs72730932	C	A	0.164	-0.0899559	-0.034843	0.0177107	0.048601	6.89e-07	0.4734	25.7982
genus Family XIII AD3011 group	COVID-19 severity	rs739451	C	T	0.1759	0.0649589	-0.059416	0.0147534	0.033013	7.88e-06	0.0718903	19.3862
genus Family XIII AD3011 group	COVID-19 severity	rs9837139	A	G	0.0815	0.10752	0.1158	0.0240482	0.064927	8.71e-06	0.0744903	19.9901
genus Family XIII UCG001	COVID-19 severity	rs112362903	A	G	0.0427	-0.149047	0.083925	0.0333271	0.086789	7.88e-06	0.3335	20.001
genus Family XIII UCG001	COVID-19 severity	rs12049454	T	C	0.3012	-0.0647298	-0.0096825	0.0134065	0.037768	1.17e-06	0.7977	23.3118
genus Family XIII UCG001	COVID-19 severity	rs1426266	T	C	0.2962	-0.0665521	0.0012929	0.0137151	0.041034	1.25e-06	0.9749	23.5466
genus Family XIII UCG001	COVID-19 severity	rs3842897	G	A	0.0646	-0.112639	-0.084233	0.0242751	0.068369	5.2e-06	0.2179	21.5307
genus Family XIII UCG001	COVID-19 severity	rs62414802	C	T	0.2982	-0.0611904	-0.097514	0.013457	0.037345	4.29e-06	0.00902402	20.6762
genus Family XIII UCG001	COVID-19 severity	rs7119679	G	A	0.1501	-0.0809085	-0.01557	0.0174782	0.049687	3.52e-06	0.753999	21.4286
genus Family XIII UCG001	COVID-19 severity	rs76463770	A	G	0.0517	0.19313	0.059483	0.0419866	0.062587	3.77e-06	0.3419	21.1581
genus Family XIII UCG001	COVID-19 severity	rs8076666	A	G	0.1362	0.088655	-0.009526	0.0198094	0.052114	8.02e-06	0.855	20.0292
genus Flavonifractor	COVID-19 severity	rs114873521	C	T	0.0765	-0.130067	-0.014484	0.0294087	0.075066	7.13e-06	0.847	19.5605
genus Flavonifractor	COVID-19 severity	rs11811696	T	C	0.1103	-0.116063	-0.017877	0.0241012	0.044325	2.07e-06	0.6867	23.1904
genus Flavonifractor	COVID-19 severity	rs12030302	A	G	0.4911	-0.0692276	0.032748	0.0137467	0.026648	5.61e-07	0.2191	25.3607
genus Flavonifractor	COVID-19 severity	rs34066017	A	G	0.2455	0.0764294	0.10594	0.0159789	0.03838	1.52e-06	0.00577604	22.8784
genus Flavonifractor	COVID-19 severity	rs806808	T	C	0.4761	0.0667272	-0.02235	0.0136557	0.034266	1.18e-06	0.5142	23.8767
genus Fusicatenibacter	COVID-19 severity	rs10439674	A	G	0.2018	-0.0572129	-0.0055745	0.0130007	0.032081	7.68e-06	0.8621	19.3667
genus Fusicatenibacter	COVID-19 severity	rs167879	C	T	0.167	-0.0659543	-0.080318	0.0148763	0.04664	5.87e-06	0.0850609	19.6562
genus Fusicatenibacter	COVID-19 severity	rs1864685	A	C	0.4652	-0.0494799	0.028134	0.0108105	0.034288	4.96e-06	0.4119	20.9492
genus Fusicatenibacter	COVID-19 severity	rs2025938	G	A	0.0765	-0.0967298	-0.032803	0.0205426	0.049705	2.99e-06	0.5093	22.1723
genus Fusicatenibacter	COVID-19 severity	rs206581	A	G	0.2087	-0.0568339	0.068101	0.0127894	0.042845	8.96e-06	0.112	19.7476
genus Fusicatenibacter	COVID-19 severity	rs2132128	G	A	0.165	-0.0771914	0.033659	0.0160344	0.046743	1.08e-06	0.4715	23.1755
genus Fusicatenibacter	COVID-19 severity	rs3303	T	C	0.0765	-0.0953657	0.090868	0.020407	0.070295	3.94e-06	0.1961	21.8387
genus Fusicatenibacter	COVID-19 severity	rs4378146	A	C	0.2416	-0.0616691	-0.025512	0.0125259	0.031768	7.2e-07	0.4219	24.2392
genus Fusicatenibacter	COVID-19 severity	rs60254196	A	G	0.5408	-0.0492427	0.034871	0.0109365	0.034445	5.47e-06	0.3114	20.2735
genus Fusicatenibacter	COVID-19 severity	rs62187631	T	C	0.1402	-0.0710571	-0.052614	0.015924	0.038998	4.55e-06	0.1773	19.9118
genus Fusicatenibacter	COVID-19 severity	rs62353480	A	G	0.171	-0.0701397	0.065699	0.0145589	0.047563	1.57e-06	0.1672	23.2098
genus Fusicatenibacter	COVID-19 severity	rs6515626	G	A	0.0616	0.141575	0.030783	0.0313559	0.057753	7.29e-06	0.593999	20.3862
genus Fusicatenibacter	COVID-19 severity	rs704418	T	C	0.1859	0.0739124	0.039665	0.0151073	0.045284	7.77e-07	0.3811	23.9366
genus Fusicatenibacter	COVID-19 severity	rs73103914	A	G	0.1779	-0.0597324	0.022009	0.0134458	0.033043	8.3e-06	0.5054	19.7355
genus Fusicatenibacter	COVID-19 severity	rs792108	T	C	0.3539	-0.0508345	0.021387	0.0113843	0.040644	8.5e-06	0.5987	19.939
genus Fusicatenibacter	COVID-19 severity	rs8028026	A	G	0.0915	-0.0792146	0.018474	0.0180505	0.058343	8.06e-06	0.7515	19.259
genus Fusicatenibacter	COVID-19 severity	rs8063430	T	C	0.0596	-0.104026	-0.034488	0.022217	0.070912	4.93e-06	0.6267	21.9239
genus Fusicatenibacter	COVID-19 severity	rs9905659	G	A	0.1879	-0.061617	0.012269	0.0136576	0.043656	7.31e-06	0.7787	20.3542
genus Gordonibacter	COVID-19 severity	rs13412653	A	C	0.3539	0.107597	-0.01153	0.0239228	0.027365	8.61e-06	0.673501	20.2293
genus Gordonibacter	COVID-19 severity	rs16955299	G	A	0.0835	-0.196423	0.04079	0.0433538	0.071	6.37e-06	0.565599	20.5272
genus Gordonibacter	COVID-19 severity	rs322296	G	A	0.1193	0.17869	0.065372	0.037722	0.041611	4.02e-06	0.1162	22.4393
genus Gordonibacter	COVID-19 severity	rs35042269	C	A	0.1889	-0.180293	0.016607	0.0403296	0.047929	8.11e-06	0.729001	19.9852
genus Gordonibacter	COVID-19 severity	rs3765837	T	G	0.0785	-0.190729	-0.028469	0.0433608	0.046388	7.17e-06	0.5394	19.348
genus Gordonibacter	COVID-19 severity	rs4596722	A	G	0.4761	0.102908	-0.015485	0.0231571	0.034085	9.06e-06	0.6496	19.7484
genus Gordonibacter	COVID-19 severity	rs61934597	C	T	0.0755	-0.172495	0.054199	0.0388567	0.061543	8.37e-06	0.3785	19.7069
genus Gordonibacter	COVID-19 severity	rs71545975	A	G	0.173	-0.153972	0.018955	0.0338918	0.046626	7.04e-06	0.6844	20.6393
genus Gordonibacter	COVID-19 severity	rs72714787	C	A	0.1044	0.181405	0.034536	0.0377102	0.044552	1.43e-06	0.4382	23.1409
genus Gordonibacter	COVID-19 severity	rs72939513	A	G	0.0537	-0.21399	0.043081	0.0490592	0.065579	7.98e-06	0.5112	19.0259
genus Gordonibacter	COVID-19 severity	rs7294633	C	T	0.3509	0.12867	-0.070539	0.0249946	0.03585	3.44e-07	0.04911	26.5009
genus Gordonibacter	COVID-19 severity	rs768830	G	A	0.1292	0.149852	0.018848	0.0333315	0.053119	7.76e-06	0.7227	20.2124
genus Haemophilus	COVID-19 severity	rs10781340	G	A	0.166	0.0948915	-0.020311	0.0203221	0.048277	4.32e-06	0.674	21.8031
genus Haemophilus	COVID-19 severity	rs111582866	G	A	0.1014	-0.124265	-0.0047105	0.026016	0.055222	1.27e-06	0.932	22.8149
genus Haemophilus	COVID-19 severity	rs35509	G	A	0.0785	0.128249	-0.016011	0.0268779	0.049535	2.01e-06	0.7465	22.7676
genus Haemophilus	COVID-19 severity	rs4822728	T	C	0.4374	0.0705861	-0.013004	0.0151388	0.035804	3.48e-06	0.7165	21.7399
genus Haemophilus	COVID-19 severity	rs76022354	C	T	0.0328	0.244638	0.087885	0.0505504	0.092759	1.83e-06	0.3434	23.4205
genus Haemophilus	COVID-19 severity	rs78909003	T	C	0.0497	-0.246256	0.013806	0.0503924	0.063961	1.67e-06	0.8291	23.8805
genus Haemophilus	COVID-19 severity	rs9328464	T	C	0.492	0.0723095	0.014829	0.0148799	0.02648	1.42e-06	0.5755	23.615
genus Haemophilus	COVID-19 severity	rs9382510	C	T	0.2455	-0.093521	-0.030305	0.0172649	0.039487	7.12e-08	0.4428	29.3422
genus Haemophilus	COVID-19 severity	rs9895850	T	C	0.0497	-0.192957	-0.011957	0.0416755	0.064396	2.14e-06	0.8527	21.4367
genus Holdemanella	COVID-19 severity	rs12513188	G	A	0.2217	0.0903906	0.035204	0.0195276	0.039967	4.65e-06	0.3784	21.4263
genus Holdemanella	COVID-19 severity	rs17586763	T	C	0.0179	-0.227285	0.053769	0.0510135	0.064488	7.72e-06	0.4044	19.8504
genus Holdemanella	COVID-19 severity	rs1926302	G	A	0.1531	-0.107972	-0.04347	0.0231421	0.050239	7.5e-06	0.3869	21.7679
genus Holdemanella	COVID-19 severity	rs34187114	C	A	0.166	-0.104505	0.036639	0.022601	0.045127	5.13e-06	0.4168	21.3807
genus Holdemanella	COVID-19 severity	rs35228298	G	A	0.2465	0.0934832	-0.0036592	0.0202886	0.040253	7.3e-06	0.9276	21.2307
genus Holdemanella	COVID-19 severity	rs4541991	T	C	0.2356	-0.0927334	-0.036908	0.0194435	0.04072	2.1e-06	0.3647	22.747
genus Holdemanella	COVID-19 severity	rs607782	T	C	0.3817	-0.0854214	0.03046	0.0172515	0.037968	7.19e-07	0.4224	24.5177
genus Holdemanella	COVID-19 severity	rs62113381	T	C	0.159	-0.105447	0.040874	0.0232029	0.048656	5.54e-06	0.4009	20.6531
genus Holdemanella	COVID-19 severity	rs73011279	T	C	0.2078	-0.0961669	0.011527	0.0199336	0.04196	1.36e-06	0.7835	23.2744
genus Holdemanella	COVID-19 severity	rs75764681	T	C	0.0626	-0.283103	0.14148	0.0598999	0.081548	1.94e-06	0.0827504	22.3376
genus Holdemanella	COVID-19 severity	rs8113760	G	A	0.3519	0.078999	0.012654	0.01734	0.036665	4.62e-06	0.73	20.7559
genus Holdemania	COVID-19 severity	rs10885477	T	C	0.0616	-0.135137	0.0069875	0.0301894	0.054939	8.6e-06	0.8988	20.0372
genus Holdemania	COVID-19 severity	rs11080063	G	A	0.4662	-0.0665238	-0.027439	0.0149837	0.033945	6.67e-06	0.4189	19.7113
genus Holdemania	COVID-19 severity	rs111745969	A	G	0.0795	0.120677	0.026062	0.0265781	0.068509	3.71e-06	0.7036	20.6158
genus Holdemania	COVID-19 severity	rs113593397	A	G	0.1024	-0.128935	0.036626	0.0282526	0.064458	9.36e-06	0.5699	20.8268
genus Holdemania	COVID-19 severity	rs116500994	G	T	0.0517	-0.13755	0.01311	0.0293386	0.069618	2.34e-06	0.8506	21.9809
genus Holdemania	COVID-19 severity	rs12701617	A	G	0.4583	-0.0660617	0.013288	0.0149427	0.026673	9.52e-06	0.6183	19.5453
genus Holdemania	COVID-19 severity	rs1867876	T	C	0.2942	0.0842919	0.02223	0.0162192	0.037639	2.74e-07	0.554799	27.0093
genus Holdemania	COVID-19 severity	rs4146507	C	T	0.2217	0.079488	-0.025772	0.0177002	0.03984	7.23e-06	0.5177	20.1672
genus Holdemania	COVID-19 severity	rs6133067	T	C	0.3111	0.0910829	0.036466	0.0178561	0.043993	5.17e-07	0.4072	26.0196
genus Holdemania	COVID-19 severity	rs73139538	G	A	0.0527	-0.148594	-0.021415	0.0327469	0.058238	7.77e-06	0.713099	20.5901
genus Holdemania	COVID-19 severity	rs77293403	A	G	0.0457	0.164556	-0.080034	0.0341775	0.078718	1.77e-06	0.3093	23.182
genus Holdemania	COVID-19 severity	rs80149660	C	T	0.0586	-0.232987	-0.058425	0.0519183	0.054817	6.04e-06	0.2865	20.1383
genus Holdemania	COVID-19 severity	rs9500080	C	T	0.2346	0.0926764	-0.0019596	0.0178886	0.039168	4.09e-07	0.9601	26.8402
genus Holdemania	COVID-19 severity	rs9529719	T	C	0.325	0.074038	-0.069772	0.0160494	0.036688	5.97e-06	0.0572005	21.2809
genus Holdemania	COVID-19 severity	rs967319	T	C	0.2465	0.0788638	0.059234	0.0176744	0.040797	8.38e-06	0.1465	19.9098
genus Howardella	COVID-19 severity	rs10048062	C	T	0.1074	-0.147352	-0.082058	0.0336531	0.039687	8.59e-06	0.0386803	19.1718
genus Howardella	COVID-19 severity	rs12452946	A	G	0.501	-0.105833	0.032763	0.0228941	0.034068	3.8e-06	0.3362	21.3696
genus Howardella	COVID-19 severity	rs1484873	A	G	0.0686	-0.227831	0.006167	0.046335	0.078859	2.56e-06	0.9377	24.1773
genus Howardella	COVID-19 severity	rs17167098	G	A	0.1133	-0.169366	-0.086564	0.0352068	0.056448	1.12e-06	0.1251	23.1419
genus Howardella	COVID-19 severity	rs2154047	C	A	0.0676	-0.192557	-0.010839	0.0420093	0.079722	9.97e-06	0.8918	21.0101
genus Howardella	COVID-19 severity	rs36081916	T	C	0.1113	-0.18123	-0.016787	0.0402987	0.053949	4.7e-06	0.755699	20.2244
genus Howardella	COVID-19 severity	rs3791893	A	G	0.1233	0.147035	0.064716	0.034023	0.040239	9.5e-06	0.1078	18.6766
genus Howardella	COVID-19 severity	rs609430	T	G	0.339	-0.112045	-0.0055189	0.0239328	0.035078	3.34e-06	0.875	21.918
genus Howardella	COVID-19 severity	rs672217	G	A	0.1412	0.164146	0.0097578	0.0349993	0.041442	3.52e-06	0.8139	21.9959
genus Howardella	COVID-19 severity	rs901099	T	G	0.3121	-0.12718	-0.018656	0.0250924	0.038372	6.53e-07	0.6268	25.6894
genus Hungatella	COVID-19 severity	rs10044993	C	A	0.1173	0.139547	0.0025176	0.0316748	0.049908	8.07e-06	0.9598	19.4095
genus Hungatella	COVID-19 severity	rs13128780	T	C	0.1451	-0.149725	0.036485	0.0312777	0.051523	1.75e-06	0.4789	22.915
genus Hungatella	COVID-19 severity	rs13249325	T	G	0.3668	-0.100023	0.028715	0.0225883	0.027249	9.69e-06	0.292	19.6078
genus Hungatella	COVID-19 severity	rs17092615	G	A	0.1243	0.152235	-0.04037	0.0337867	0.051965	7.38e-06	0.4372	20.3018
genus Hungatella	COVID-19 severity	rs72759041	G	T	0.2346	-0.126025	-0.016127	0.0282242	0.045218	3.86e-06	0.7214	19.9374
genus Intestinibacter	COVID-19 severity	rs10805326	G	A	0.2783	0.0775151	-0.035077	0.0139665	0.03785	3.55e-08	0.3541	30.8034
genus Intestinibacter	COVID-19 severity	rs11109097	C	T	0.3121	0.0624272	0.042141	0.0138539	0.03731	5.49e-06	0.2587	20.305
genus Intestinibacter	COVID-19 severity	rs118030283	G	A	0.0378	-0.151829	0.030174	0.0324471	0.060289	2.67e-06	0.6167	21.8956
genus Intestinibacter	COVID-19 severity	rs16938435	T	C	0.0606	-0.112189	-0.031946	0.0235439	0.052688	1.8e-06	0.5443	22.706
genus Intestinibacter	COVID-19 severity	rs2098844	C	T	0.4245	-0.0575295	0.035156	0.0128416	0.035219	6.79e-06	0.3182	20.0699
genus Intestinibacter	COVID-19 severity	rs2702387	A	G	0.3519	0.0608559	-0.0012515	0.0132145	0.035222	4.26e-06	0.9717	21.2081
genus Intestinibacter	COVID-19 severity	rs4327025	G	A	0.1948	-0.0810346	-0.064221	0.0154397	0.040319	1.64e-07	0.1112	27.5464
genus Intestinibacter	COVID-19 severity	rs447950	A	G	0.2992	0.0628342	-0.024901	0.0136652	0.037668	5.64e-06	0.5086	21.1426
genus Intestinibacter	COVID-19 severity	rs478972	T	C	0.0596	-0.142681	-0.0065458	0.0297116	0.071382	1.82e-06	0.9269	23.0611
genus Intestinibacter	COVID-19 severity	rs6062862	A	G	0.0944	0.0924508	0.027835	0.0204658	0.057055	6.68e-06	0.6256	20.4063
genus Intestinibacter	COVID-19 severity	rs62430350	T	C	0.0577	0.151096	-0.075677	0.0351476	0.075226	6.84e-06	0.3144	18.4805
genus Intestinibacter	COVID-19 severity	rs68093214	C	T	0.2575	0.0662258	0.022672	0.0149877	0.038739	9.26e-06	0.558399	19.5246
genus Intestinibacter	COVID-19 severity	rs6875660	C	T	0.1233	0.0890455	0.00073081	0.0193905	0.039805	3.06e-06	0.9854	21.0885
genus Intestinibacter	COVID-19 severity	rs893394	G	A	0.4195	0.0583322	-0.038148	0.0130729	0.0346	7.85e-06	0.2702	19.9099
genus Intestinibacter	COVID-19 severity	rs9348442	C	T	0.0875	0.099082	0.056953	0.0221625	0.047791	6.26e-06	0.2334	19.9871
genus Intestinimonas	COVID-19 severity	rs10262702	T	C	0.1292	0.0918017	-0.015439	0.0194885	0.054229	2.06e-06	0.7759	22.1894
genus Intestinimonas	COVID-19 severity	rs11258178	A	G	0.4145	0.0660742	0.04297	0.0134139	0.036614	6.98e-07	0.2406	24.2636
genus Intestinimonas	COVID-19 severity	rs12226153	A	G	0.0616	-0.151142	0.03183	0.0306922	0.051714	5.12e-07	0.5382	24.2502
genus Intestinimonas	COVID-19 severity	rs17067892	C	T	0.0765	0.107194	0.03743	0.0250013	0.051043	6.38e-06	0.4634	18.3828
genus Intestinimonas	COVID-19 severity	rs1859797	G	A	0.504	0.060368	0.014119	0.0131793	0.035398	4.12e-06	0.69	20.9812
genus Intestinimonas	COVID-19 severity	rs2276760	A	G	0.2197	-0.0685233	-0.041522	0.0152546	0.04198	7.84e-06	0.3226	20.178
genus Intestinimonas	COVID-19 severity	rs2731794	C	T	0.0596	0.120632	0.10982	0.0257529	0.053213	1.92e-06	0.03904	21.9418
genus Intestinimonas	COVID-19 severity	rs2930225	G	T	0.2584	0.0729524	0.060842	0.0152948	0.038665	1.35e-06	0.1156	22.7504
genus Intestinimonas	COVID-19 severity	rs4113676	A	C	0.0616	-0.218507	-0.0098598	0.0490152	0.081741	7.42e-06	0.904	19.8733
genus Intestinimonas	COVID-19 severity	rs4784055	T	C	0.0557	-0.175324	0.11233	0.038599	0.061358	8.72e-07	0.0671398	20.6315
genus Intestinimonas	COVID-19 severity	rs62240188	G	A	0.0686	0.130074	0.0017064	0.0267179	0.077009	2.2e-06	0.9823	23.7014
genus Intestinimonas	COVID-19 severity	rs62427239	C	A	0.0457	0.162658	-0.13545	0.0367647	0.099308	9.41e-06	0.1726	19.5744
genus Intestinimonas	COVID-19 severity	rs6934519	C	T	0.2753	0.0692373	0.015472	0.0151154	0.030409	8.57e-06	0.6109	20.9818
genus Intestinimonas	COVID-19 severity	rs716604	A	G	0.1879	0.0818068	0.0029731	0.0165992	0.03427	8.57e-07	0.9309	24.2886
genus Intestinimonas	COVID-19 severity	rs7170984	T	C	0.2903	-0.0658116	0.072835	0.0140767	0.04028	2.98e-06	0.07057	21.8575
genus Intestinimonas	COVID-19 severity	rs72982915	C	T	0.0457	0.183158	0.092463	0.0402743	0.065833	4.91e-06	0.1602	20.6822
genus Intestinimonas	COVID-19 severity	rs9823439	T	C	0.4414	-0.0581947	0.041491	0.0131455	0.034382	9.86e-06	0.2275	19.5982
genus Lachnoclostridium	COVID-19 severity	rs1031599	G	T	0.0845	-0.078627	-0.046973	0.0175644	0.053786	6.31e-06	0.3825	20.039
genus Lachnoclostridium	COVID-19 severity	rs12566975	T	C	0.493	-0.0468097	0.018179	0.0105787	0.03394	9.57e-06	0.592199	19.5798
genus Lachnoclostridium	COVID-19 severity	rs1528479	G	A	0.3698	-0.0497798	-0.011657	0.0111919	0.035568	9.64e-06	0.7431	19.7832
genus Lachnoclostridium	COVID-19 severity	rs1997204	T	C	0.0527	-0.108075	-0.10777	0.0242022	0.076542	5.97e-06	0.1591	19.9406
genus Lachnoclostridium	COVID-19 severity	rs2385421	A	G	0.1044	0.0746186	0.076125	0.0180734	0.05751	7.14e-06	0.1856	17.0457
genus Lachnoclostridium	COVID-19 severity	rs3821998	C	A	0.0885	-0.0864066	-0.00020464	0.0192519	0.049793	6.72e-06	0.9967	20.1439
genus Lachnoclostridium	COVID-19 severity	rs4738679	G	A	0.3648	-0.0520267	0.0037399	0.011404	0.027834	4.42e-06	0.8931	20.813
genus Lachnoclostridium	COVID-19 severity	rs6112314	A	C	0.3966	-0.0561715	-0.037941	0.0108174	0.026864	2.43e-07	0.1578	26.964
genus Lachnoclostridium	COVID-19 severity	rs615997	T	C	0.499	0.0511752	0.062375	0.0106491	0.034075	2.03e-06	0.0671707	23.0939
genus Lachnoclostridium	COVID-19 severity	rs62285313	A	G	0.0855	0.0864203	-0.091919	0.0181565	0.060822	1.58e-06	0.1307	22.6551
genus Lachnoclostridium	COVID-19 severity	rs72829893	G	T	0.0656	0.117472	-0.066807	0.0268103	0.062245	5.58e-06	0.2831	19.1985
genus Lachnoclostridium	COVID-19 severity	rs78068103	A	G	0.0915	0.0886199	-0.12778	0.0194248	0.065419	3.67e-06	0.0507797	20.8137
genus Lachnoclostridium	COVID-19 severity	rs789029	C	T	0.1889	-0.0641289	-0.0066982	0.0137974	0.043202	3.75e-06	0.8768	21.6029
genus Lachnospira	COVID-19 severity	rs13157098	A	G	0.167	-0.0768058	0.060957	0.0155312	0.046526	5.99e-07	0.1901	24.4556
genus Lachnospira	COVID-19 severity	rs159484	G	A	0.1133	0.0794668	0.025053	0.0176999	0.052942	6.68e-06	0.636099	20.1573
genus Lachnospira	COVID-19 severity	rs2520509	A	G	0.3181	0.0519063	0.014161	0.011578	0.035244	7.42e-06	0.6878	20.099
genus Lachnospira	COVID-19 severity	rs4686798	T	C	0.3857	0.0531826	0.017979	0.0113747	0.027053	2.74e-06	0.5063	21.8603
genus Lachnospira	COVID-19 severity	rs4923324	G	A	0.2386	-0.0617321	0.0020792	0.0133387	0.03955	2.44e-06	0.9581	21.4189
genus Lachnospira	COVID-19 severity	rs56791201	T	C	0.4573	0.051823	-0.015658	0.0110697	0.026568	2.93e-06	0.5556	21.9167
genus Lachnospiraceae FCS020 group	COVID-19 severity	rs10093861	G	A	0.498	-0.0568869	-0.024531	0.0121152	0.027216	3.06e-06	0.3674	22.0477
genus Lachnospiraceae FCS020 group	COVID-19 severity	rs1254846	G	A	0.0915	0.105963	-0.11691	0.0232501	0.061793	5.6e-06	0.0584898	20.7709
genus Lachnospiraceae FCS020 group	COVID-19 severity	rs1363769	T	C	0.0328	-0.200628	-0.057615	0.0449372	0.080147	1.58e-06	0.4722	19.933
genus Lachnospiraceae FCS020 group	COVID-19 severity	rs2322265	C	T	0.2555	-0.0666305	-0.041576	0.0141577	0.039396	5.21e-06	0.2913	22.1495
genus Lachnospiraceae FCS020 group	COVID-19 severity	rs2862811	T	C	0.4543	0.0564927	-0.0036673	0.0121736	0.034311	3.92e-06	0.9149	21.5351
genus Lachnospiraceae FCS020 group	COVID-19 severity	rs35035870	T	C	0.0358	-0.190615	0.053463	0.0414403	0.063102	2.62e-06	0.3969	21.1578
genus Lachnospiraceae FCS020 group	COVID-19 severity	rs3999074	G	T	0.4781	-0.0550587	-0.043723	0.0121847	0.026883	6.55e-06	0.1039	20.4185
genus Lachnospiraceae FCS020 group	COVID-19 severity	rs4452603	T	G	0.2863	0.0604208	-0.0069408	0.0135965	0.029908	8.98e-06	0.8165	19.748
genus Lachnospiraceae FCS020 group	COVID-19 severity	rs7249113	G	A	0.2813	0.0679483	0.06517	0.0133496	0.037909	3.72e-07	0.0855894	25.9073
genus Lachnospiraceae FCS020 group	COVID-19 severity	rs72793667	A	G	0.0835	-0.116881	0.036581	0.0246589	0.063853	1.63e-06	0.5667	22.4667
genus Lachnospiraceae FCS020 group	COVID-19 severity	rs9308097	A	G	0.4523	0.055381	0.022185	0.0123659	0.035966	7.47e-06	0.5373	20.0571
genus Lachnospiraceae FCS020 group	COVID-19 severity	rs9788306	C	T	0.2843	-0.062804	0.031966	0.0130744	0.029508	1.39e-06	0.2787	23.0743
genus Lachnospiraceae NC2004 group	COVID-19 severity	rs117467633	T	C	0.0626	-0.169687	0.051137	0.0383169	0.071742	9.13e-06	0.476	19.6119
genus Lachnospiraceae NC2004 group	COVID-19 severity	rs12127733	G	A	0.1779	0.115182	0.0048214	0.0246006	0.034871	3.11e-06	0.89	21.9217
genus Lachnospiraceae NC2004 group	COVID-19 severity	rs12208226	C	A	0.1064	-0.154739	0.011208	0.0340372	0.046536	9.75e-06	0.8097	20.6677
genus Lachnospiraceae NC2004 group	COVID-19 severity	rs12863463	G	A	0.0547	-0.156365	-0.0025365	0.0345372	0.068533	6.04e-06	0.9705	20.4977
genus Lachnospiraceae NC2004 group	COVID-19 severity	rs17067076	G	A	0.0765	-0.154631	-0.07173	0.0352194	0.061627	5.61e-06	0.2444	19.2767
genus Lachnospiraceae NC2004 group	COVID-19 severity	rs1928659	T	C	0.2495	0.102522	0.073574	0.0226445	0.039712	6.17e-06	0.0639293	20.4978
genus Lachnospiraceae NC2004 group	COVID-19 severity	rs1929743	T	C	0.3121	0.0837206	-0.0076874	0.0190318	0.027703	9.06e-06	0.781399	19.351
genus Lachnospiraceae NC2004 group	COVID-19 severity	rs3756315	A	G	0.339	-0.0883469	-0.0060542	0.0188397	0.035741	3.33e-06	0.8655	21.9905
genus Lachnospiraceae NC2004 group	COVID-19 severity	rs6116753	G	A	0.2396	0.0994748	0.031764	0.0209139	0.030633	2.92e-06	0.2998	22.6233
genus Lachnospiraceae ND3007 group	COVID-19 severity	rs2861203	G	A	0.3191	0.0572304	-0.045623	0.0127279	0.037146	7.37e-06	0.2194	20.2181
genus Lachnospiraceae ND3007 group	COVID-19 severity	rs72776675	T	C	0.175	-0.0647067	-0.00089966	0.014797	0.046408	8.72e-06	0.9845	19.1228
genus Lachnospiraceae ND3007 group	COVID-19 severity	rs9932954	A	G	0.4284	-0.0561864	0.046385	0.0115984	0.026803	1.25e-06	0.0835199	23.4674
genus Lachnospiraceae NK4A136 group	COVID-19 severity	rs10952110	G	T	0.4483	0.0487709	-0.0087361	0.0109614	0.034394	9.08e-06	0.7995	19.7964
genus Lachnospiraceae NK4A136 group	COVID-19 severity	rs11263806	A	G	0.2783	-0.0524615	-0.054783	0.0116758	0.039325	5.07e-06	0.1636	20.1887
genus Lachnospiraceae NK4A136 group	COVID-19 severity	rs12611395	A	G	0.0895	-0.0902532	-0.10993	0.0199652	0.072948	5.83e-06	0.1318	20.4351
genus Lachnospiraceae NK4A136 group	COVID-19 severity	rs160061	A	G	0.4682	0.0513831	-0.013735	0.0108094	0.034618	2.12e-06	0.6915	22.5963
genus Lachnospiraceae NK4A136 group	COVID-19 severity	rs28540839	A	C	0.4871	0.0508285	0.031858	0.0110591	0.034374	9.34e-06	0.354	21.1239
genus Lachnospiraceae NK4A136 group	COVID-19 severity	rs2880566	T	C	0.1879	0.0599578	-0.047776	0.0134693	0.042189	5.61e-06	0.2575	19.8155
genus Lachnospiraceae NK4A136 group	COVID-19 severity	rs4955932	T	C	0.3956	-0.0492283	-0.0073126	0.0109388	0.03444	7.05e-06	0.8318	20.2531
genus Lachnospiraceae NK4A136 group	COVID-19 severity	rs59805249	T	C	0.0905	0.0936162	-0.02394	0.0207982	0.051571	9.45e-06	0.6425	20.2605
genus Lachnospiraceae NK4A136 group	COVID-19 severity	rs68104925	T	C	0.3708	-0.0549104	0.0026589	0.0115385	0.027401	2.37e-06	0.9227	22.647
genus Lachnospiraceae NK4A136 group	COVID-19 severity	rs7073658	T	G	0.4046	-0.0499621	0.0065866	0.0109693	0.034522	5.27e-06	0.8487	20.7456
genus Lachnospiraceae NK4A136 group	COVID-19 severity	rs73044693	A	G	0.0666	-0.10758	-0.090743	0.0229884	0.061948	3.57e-06	0.143	21.9
genus Lachnospiraceae NK4A136 group	COVID-19 severity	rs7616165	G	T	0.0368	-0.230542	-0.17361	0.0483465	0.068952	2.77e-06	0.01181	22.739
genus Lachnospiraceae NK4A136 group	COVID-19 severity	rs76193507	A	G	0.0567	-0.22973	0.053837	0.0499776	0.064882	2.93e-06	0.4067	21.1293
genus Lachnospiraceae NK4A136 group	COVID-19 severity	rs7832116	A	G	0.1461	-0.0714756	0.01904	0.0151703	0.046045	3.57e-06	0.679201	22.1987
genus Lachnospiraceae NK4A136 group	COVID-19 severity	rs954878	A	G	0.4503	-0.0520656	-0.0053533	0.0109082	0.034174	1.78e-06	0.8755	22.7821
genus Lachnospiraceae UCG001	COVID-19 severity	rs12131224	C	T	0.1163	0.117095	-0.029367	0.02591	0.058233	7.4e-06	0.613999	20.4243
genus Lachnospiraceae UCG001	COVID-19 severity	rs2050911	G	A	0.3042	0.0751466	-0.03496	0.0153934	0.037137	1.11e-06	0.3465	23.8313
genus Lachnospiraceae UCG001	COVID-19 severity	rs437876	T	C	0.3728	0.0784637	0.023981	0.0144768	0.036325	7.17e-08	0.5091	29.3761
genus Lachnospiraceae UCG001	COVID-19 severity	rs4981345	T	C	0.3509	-0.0681973	0.038052	0.0149831	0.036953	6.09e-06	0.3031	20.7171
genus Lachnospiraceae UCG001	COVID-19 severity	rs573933	T	C	0.1024	-0.107898	0.010223	0.0232346	0.046161	3.11e-06	0.8247	21.5655
genus Lachnospiraceae UCG001	COVID-19 severity	rs62496417	T	G	0.2714	-0.0748504	0.040299	0.0165681	0.03062	5.88e-06	0.1881	20.4101
genus Lachnospiraceae UCG001	COVID-19 severity	rs7341608	T	C	0.1899	-0.0784757	-0.045278	0.0177648	0.032726	9.48e-06	0.1665	19.5142
genus Lachnospiraceae UCG001	COVID-19 severity	rs74034332	G	A	0.0457	0.168045	0.067153	0.0382637	0.061598	3.33e-06	0.2756	19.2877
genus Lachnospiraceae UCG001	COVID-19 severity	rs78848836	A	G	0.0835	-0.118868	0.0071199	0.0259753	0.048445	3.38e-06	0.8832	20.9415
genus Lachnospiraceae UCG001	COVID-19 severity	rs8104225	A	G	0.1491	0.0892098	-0.035385	0.0197665	0.051274	8.04e-06	0.4901	20.3688
genus Lachnospiraceae UCG001	COVID-19 severity	rs9403580	C	T	0.1093	0.107801	-0.005951	0.0229777	0.043565	3.47e-06	0.8913	22.0104
genus Lachnospiraceae UCG001	COVID-19 severity	rs985416	C	T	0.2058	0.0970258	-0.012858	0.0181807	0.043015	1.46e-07	0.764999	28.4809
genus Lachnospiraceae UCG004	COVID-19 severity	rs11128180	A	G	0.2237	0.0648288	0.0038179	0.0140126	0.03171	4.52e-06	0.9042	21.4041
genus Lachnospiraceae UCG004	COVID-19 severity	rs12072562	T	C	0.0517	0.133104	-0.041403	0.0303566	0.071702	7.07e-06	0.5636	19.2254
genus Lachnospiraceae UCG004	COVID-19 severity	rs12673420	G	A	0.4414	0.0554351	-0.048112	0.0118375	0.02679	2.98e-06	0.0725003	21.9305
genus Lachnospiraceae UCG004	COVID-19 severity	rs12747809	G	A	0.34	-0.062197	0.0020854	0.0125685	0.028433	8.65e-07	0.9415	24.4892
genus Lachnospiraceae UCG004	COVID-19 severity	rs12894272	A	G	0.3002	0.0579792	-0.06971	0.0125229	0.037287	4.34e-06	0.0615503	21.4356
genus Lachnospiraceae UCG004	COVID-19 severity	rs233486	A	G	0.1243	-0.0799088	-0.061525	0.017766	0.055098	6.28e-06	0.2641	20.2307
genus Lachnospiraceae UCG004	COVID-19 severity	rs2444793	C	T	0.4702	-0.0542433	-0.01136	0.0118188	0.034075	4.77e-06	0.738901	21.0644
genus Lachnospiraceae UCG004	COVID-19 severity	rs2726805	A	G	0.4085	0.0548397	-0.04204	0.0120844	0.038764	6.3e-06	0.2781	20.5938
genus Lachnospiraceae UCG004	COVID-19 severity	rs2882478	G	A	0.4553	-0.0577091	-0.017023	0.0118338	0.03387	1.21e-06	0.6152	23.7814
genus Lachnospiraceae UCG004	COVID-19 severity	rs35182105	A	G	0.0726	-0.109724	0.073169	0.024221	0.06292	4.87e-06	0.2449	20.5221
genus Lachnospiraceae UCG004	COVID-19 severity	rs6656451	C	T	0.4394	-0.05436	0.020265	0.011947	0.026521	5.57e-06	0.4448	20.7034
genus Lachnospiraceae UCG004	COVID-19 severity	rs7629954	A	G	0.0686	0.108441	0.0018248	0.023825	0.050139	5.77e-06	0.971	20.7167
genus Lachnospiraceae UCG008	COVID-19 severity	rs10741777	T	C	0.2614	-0.0973842	0.04355	0.0194791	0.042462	7.69e-07	0.3051	24.9941
genus Lachnospiraceae UCG008	COVID-19 severity	rs10793103	C	T	0.3042	0.0974344	-0.012035	0.0181279	0.037096	9.35e-08	0.7456	28.8887
genus Lachnospiraceae UCG008	COVID-19 severity	rs10801803	G	A	0.162	-0.117029	-0.05149	0.0243085	0.038081	1.4e-06	0.1763	23.1778
genus Lachnospiraceae UCG008	COVID-19 severity	rs13024781	T	C	0.503	-0.0798769	0.045953	0.0168846	0.033882	2.29e-06	0.175	22.3801
genus Lachnospiraceae UCG008	COVID-19 severity	rs57091572	A	G	0.1402	-0.110443	-0.029097	0.0235801	0.0402	2.86e-06	0.4692	21.9372
genus Lachnospiraceae UCG008	COVID-19 severity	rs57254474	G	A	0.2406	0.0886511	-0.0099339	0.0199045	0.042491	6.92e-06	0.8152	19.8365
genus Lachnospiraceae UCG008	COVID-19 severity	rs61944774	A	G	0.0577	0.179838	-0.022791	0.0393797	0.07924	6.34e-06	0.773599	20.8554
genus Lachnospiraceae UCG008	COVID-19 severity	rs62277846	C	T	0.2356	0.102292	0.049306	0.0212319	0.031881	1.59e-06	0.122	23.2118
genus Lachnospiraceae UCG008	COVID-19 severity	rs67078837	T	C	0.4583	-0.0845848	0.018387	0.0170693	0.026714	7.68e-07	0.4913	24.5559
genus Lachnospiraceae UCG008	COVID-19 severity	rs75356640	G	A	0.0885	0.136523	0.14627	0.0303128	0.062336	9.83e-06	0.01895	20.2844
genus Lachnospiraceae UCG008	COVID-19 severity	rs955844	A	C	0.1998	0.112064	0.0093381	0.0228369	0.046549	1.81e-06	0.841	24.0801
genus Lachnospiraceae UCG010	COVID-19 severity	rs11192447	A	G	0.0746	0.126592	-0.048722	0.024345	0.069254	4.69e-07	0.4817	27.0392
genus Lachnospiraceae UCG010	COVID-19 severity	rs12346653	C	T	0.2744	0.0657686	0.00068183	0.0139569	0.03837	2.7e-06	0.9858	22.2053
genus Lachnospiraceae UCG010	COVID-19 severity	rs17730011	G	A	0.2187	-0.0702357	0.022471	0.015706	0.042533	7.85e-06	0.597301	19.9979
genus Lachnospiraceae UCG010	COVID-19 severity	rs2833528	C	T	0.3608	-0.0562148	-0.050382	0.0127763	0.027323	9.92e-06	0.0651899	19.3594
genus Lachnospiraceae UCG010	COVID-19 severity	rs336138	G	T	0.163	0.0779543	0.042984	0.0171865	0.035524	7.48e-06	0.2263	20.5733
genus Lachnospiraceae UCG010	COVID-19 severity	rs4576377	A	C	0.3837	-0.0572001	0.015483	0.0127043	0.035096	7.63e-06	0.6591	20.2718
genus Lachnospiraceae UCG010	COVID-19 severity	rs72894957	G	A	0.0477	0.222263	0.048171	0.0486425	0.062232	5.68e-06	0.4389	20.8786
genus Lachnospiraceae UCG010	COVID-19 severity	rs74315802	G	T	0.1213	0.0867262	0.070046	0.0183477	0.055508	3.19e-06	0.207	22.3428
genus Lachnospiraceae UCG010	COVID-19 severity	rs9981767	A	C	0.3161	0.0655062	0.012389	0.0131994	0.035121	9.96e-07	0.724299	24.6295
genus Lactobacillus	COVID-19 severity	rs11674854	C	T	0.4274	-0.0852686	0.028577	0.0176504	0.035171	1.59e-06	0.4165	23.3384
genus Lactobacillus	COVID-19 severity	rs12693845	C	T	0.3569	-0.0805447	-0.073396	0.0177429	0.037184	8.96e-06	0.0484005	20.6075
genus Lactobacillus	COVID-19 severity	rs1530559	G	A	0.5676	0.0804001	0.06011	0.0178207	0.040461	4.93e-06	0.1374	20.3545
genus Lactobacillus	COVID-19 severity	rs16861661	G	A	0.0497	-0.183147	-0.073667	0.038148	0.055134	1.28e-06	0.1815	23.0492
genus Lactobacillus	COVID-19 severity	rs62314653	C	A	0.0626	0.187692	-0.0571	0.0394585	0.079742	2.24e-06	0.474	22.6262
genus Lactobacillus	COVID-19 severity	rs7399658	G	A	0.2157	-0.107134	0.028943	0.0221883	0.040471	3.12e-06	0.4745	23.3134
genus Lactobacillus	COVID-19 severity	rs75127669	C	A	0.0706	0.139784	0.027677	0.0310414	0.072069	6.83e-06	0.701	20.2783
genus Lactobacillus	COVID-19 severity	rs768253	T	G	0.3907	-0.079195	-0.0069007	0.0171791	0.02728	4.25e-06	0.8003	21.2518
genus Lactobacillus	COVID-19 severity	rs77478751	A	G	0.0537	-0.219886	0.05715	0.0475759	0.10077	7.33e-06	0.5706	21.3609
genus Lactobacillus	COVID-19 severity	rs921925	A	C	0.2624	0.0985077	-0.0092463	0.0203229	0.039175	9.72e-07	0.8134	23.4947
genus Lactococcus	COVID-19 severity	rs10417872	T	G	0.2584	0.118306	0.0092007	0.024522	0.029729	1.29e-06	0.757	23.2756
genus Lactococcus	COVID-19 severity	rs123059	T	C	0.2217	-0.13671	0.0094268	0.0274694	0.044806	1.27e-06	0.8334	24.7686
genus Lactococcus	COVID-19 severity	rs12621813	G	A	0.2823	0.108423	-0.024288	0.0239978	0.028811	6.61e-06	0.3992	20.4125
genus Lactococcus	COVID-19 severity	rs17168302	G	A	0.0656	0.191857	0.12964	0.0424761	0.070117	6.29e-06	0.0644703	20.4016
genus Lactococcus	COVID-19 severity	rs2293361	C	T	0.0646	-0.199221	0.10365	0.0430969	0.052741	1.4e-06	0.0493901	21.3687
genus Lactococcus	COVID-19 severity	rs4766997	C	T	0.2962	0.114599	0.071179	0.023839	0.037367	2.06e-06	0.0568002	23.1093
genus Lactococcus	COVID-19 severity	rs55910161	C	T	0.1352	0.146426	-0.046683	0.0307367	0.047297	2.36e-06	0.3236	22.6946
genus Lactococcus	COVID-19 severity	rs6674304	C	T	0.0686	0.200758	-0.08432	0.0442121	0.058802	6.18e-06	0.1516	20.6187
genus Lactococcus	COVID-19 severity	rs7992246	T	C	0.3469	0.104232	0.05752	0.0230786	0.036963	4.45e-06	0.1197	20.3977
genus Marvinbryantia	COVID-19 severity	rs11620597	T	C	0.0527	0.119479	0.034864	0.0271688	0.068469	7.8e-06	0.6106	19.3395
genus Marvinbryantia	COVID-19 severity	rs1187983	C	T	0.1223	-0.0935456	0.021031	0.0193174	0.053094	2.02e-06	0.692	23.4502
genus Marvinbryantia	COVID-19 severity	rs146541147	G	A	0.0706	0.118845	-0.024585	0.0268423	0.065427	6.86e-06	0.7071	19.6031
genus Marvinbryantia	COVID-19 severity	rs2724813	A	G	0.2008	-0.0840769	-0.020985	0.0167551	0.042834	6.28e-07	0.6242	25.1803
genus Marvinbryantia	COVID-19 severity	rs2842896	C	T	0.5278	-0.0649396	0.0022303	0.0131146	0.034586	7.25e-07	0.9486	24.5192
genus Marvinbryantia	COVID-19 severity	rs2863363	A	G	0.3678	0.0634861	0.015302	0.0136323	0.027253	3.11e-06	0.5745	21.688
genus Marvinbryantia	COVID-19 severity	rs3125832	A	C	0.2624	0.0679323	-0.038305	0.015012	0.030783	5.03e-06	0.2134	20.4774
genus Marvinbryantia	COVID-19 severity	rs61884471	G	A	0.0845	0.124426	0.10871	0.0248431	0.053332	1.01e-06	0.0415097	25.0849
genus Marvinbryantia	COVID-19 severity	rs72948274	A	C	0.0577	-0.126354	-0.1032	0.0272212	0.057358	3.26e-06	0.0719896	21.5459
genus Marvinbryantia	COVID-19 severity	rs8006832	G	T	0.1113	-0.0952415	-0.0257	0.0216699	0.043148	6.58e-06	0.5514	19.317
genus Methanobrevibacter	COVID-19 severity	rs10202904	T	G	0.4672	-0.112811	-0.02254	0.0239106	0.034106	3.09e-06	0.5087	22.2598
genus Methanobrevibacter	COVID-19 severity	rs1334944	T	C	0.2853	0.115197	0.017268	0.0255492	0.028115	7.61e-06	0.5391	20.3293
genus Methanobrevibacter	COVID-19 severity	rs4802933	A	G	0.1779	-0.135628	0.053333	0.0308139	0.034862	9.74e-06	0.1261	19.3735
genus Methanobrevibacter	COVID-19 severity	rs6776814	T	C	0.0895	-0.188956	-0.010824	0.0419905	0.044977	8.05e-06	0.8098	20.2498
genus Methanobrevibacter	COVID-19 severity	rs76029318	T	C	0.0646	0.222849	0.0077886	0.0454319	0.052181	1.08e-06	0.8813	24.0602
genus Methanobrevibacter	COVID-19 severity	rs894996	C	A	0.0716	0.214213	-0.065053	0.0456045	0.050235	3.82e-06	0.1953	22.0635
genus Odoribacter	COVID-19 severity	rs10093869	A	G	0.3757	-0.0577795	-0.014216	0.0125389	0.03474	3.67e-06	0.6824	21.2337
genus Odoribacter	COVID-19 severity	rs10423795	C	T	0.4066	0.0550695	0.023286	0.0121164	0.036885	6.58e-06	0.5278	20.6573
genus Odoribacter	COVID-19 severity	rs28417404	A	G	0.169	-0.0726896	0.025778	0.0161372	0.043671	3.68e-06	0.555	20.2903
genus Odoribacter	COVID-19 severity	rs4793970	A	G	0.3012	-0.0576329	-0.0041131	0.0129154	0.037815	6.03e-06	0.9134	19.9125
genus Odoribacter	COVID-19 severity	rs6856150	G	A	0.1183	0.0881922	-0.072629	0.0194146	0.062538	6.06e-06	0.2455	20.6349
genus Odoribacter	COVID-19 severity	rs74553962	T	G	0.0626	0.121449	0.033862	0.0264106	0.084079	9.49e-06	0.6871	21.1461
genus Odoribacter	COVID-19 severity	rs77779484	G	A	0.0586	-0.133489	0.063816	0.0268526	0.055266	6.56e-07	0.2482	24.7127
genus Olsenella	COVID-19 severity	rs1035588	A	G	0.3827	-0.108148	0.021417	0.0236848	0.035115	4.86e-06	0.5419	20.8497
genus Olsenella	COVID-19 severity	rs17148768	G	A	0.2117	0.140434	-0.050356	0.0295602	0.042733	2.2e-06	0.2386	22.57
genus Olsenella	COVID-19 severity	rs2759329	G	A	0.34	-0.111131	0.034396	0.0237218	0.034678	3.43e-06	0.3213	21.9471
genus Olsenella	COVID-19 severity	rs35225860	A	G	0.0567	-0.223604	0.01152	0.0482391	0.059578	3.87e-06	0.8467	21.4862
genus Olsenella	COVID-19 severity	rs6046522	C	T	0.2863	0.122938	-0.0050149	0.0269928	0.038825	4.48e-06	0.8972	20.7434
genus Olsenella	COVID-19 severity	rs61090148	A	G	0.4225	-0.104783	-0.013648	0.0231343	0.034352	6.44e-06	0.6911	20.5148
genus Olsenella	COVID-19 severity	rs62112538	C	T	0.0805	-0.19943	-0.091546	0.0407033	0.063873	1.19e-06	0.1518	24.0062
genus Olsenella	COVID-19 severity	rs72691585	C	A	0.0686	-0.249079	0.11028	0.0520814	0.055512	2.95e-06	0.0469602	22.8722
genus Olsenella	COVID-19 severity	rs7540303	C	T	0.4215	0.108044	-0.013039	0.023638	0.026932	5.32e-06	0.6283	20.892
genus Olsenella	COVID-19 severity	rs8066522	G	A	0.3469	-0.106529	-0.0062389	0.0240379	0.036765	9.7e-06	0.8652	19.64
genus Olsenella	COVID-19 severity	rs9460691	C	A	0.2167	0.119966	0.015782	0.0268645	0.04232	7.28e-06	0.7092	19.9415
genus Oscillibacter	COVID-19 severity	rs11627628	T	C	0.0726	0.143961	0.042643	0.0290223	0.062547	1.01e-06	0.4954	24.605
genus Oscillibacter	COVID-19 severity	rs11990279	T	C	0.2396	-0.0824934	-0.017046	0.0180457	0.041343	4.94e-06	0.6801	20.8972
genus Oscillibacter	COVID-19 severity	rs12649930	T	G	0.0944	0.121589	0.034574	0.0259612	0.057114	4.09e-06	0.5449	21.935
genus Oscillibacter	COVID-19 severity	rs133832	A	C	0.3131	-0.0795527	-0.058868	0.0162411	0.038487	1.15e-06	0.1261	23.9928
genus Oscillibacter	COVID-19 severity	rs16866406	A	G	0.1392	0.0988765	-0.015568	0.0208795	0.037924	3.08e-06	0.6814	22.4256
genus Oscillibacter	COVID-19 severity	rs16934185	A	G	0.1044	-0.129568	-0.02561	0.028157	0.047372	4.38e-06	0.5888	21.1748
genus Oscillibacter	COVID-19 severity	rs234108	A	G	0.4801	0.0749553	0.028857	0.0152632	0.034065	9.16e-07	0.3969	24.1164
genus Oscillibacter	COVID-19 severity	rs36095275	C	T	0.3618	-0.0752368	-0.0083982	0.0156861	0.035404	1.4e-06	0.8125	23.0054
genus Oscillibacter	COVID-19 severity	rs4506202	A	G	0.5159	-0.0711323	0.0098171	0.0152261	0.035708	3.21e-06	0.783401	21.8251
genus Oscillibacter	COVID-19 severity	rs61883564	A	G	0.1243	-0.101351	0.060379	0.0221016	0.051449	3.39e-06	0.2406	21.0287
genus Oscillibacter	COVID-19 severity	rs62206502	C	A	0.4592	-0.0681423	-0.013802	0.0151349	0.035378	6.6e-06	0.6964	20.271
genus Oscillibacter	COVID-19 severity	rs75453768	G	T	0.0865	0.12212	-0.08022	0.0268629	0.059437	5.35e-06	0.1771	20.6665
genus Oscillibacter	COVID-19 severity	rs9393920	A	G	0.4354	-0.0744662	-0.0011386	0.0151081	0.026576	9.92e-07	0.9658	24.294
genus Oscillospira	COVID-19 severity	rs12206468	G	A	0.0636	-0.133016	0.0078511	0.0269733	0.052024	1.04e-06	0.88	24.3185
genus Oscillospira	COVID-19 severity	rs12925026	T	C	0.0726	0.13559	-0.088081	0.030678	0.079443	9.31e-06	0.2675	19.5345
genus Oscillospira	COVID-19 severity	rs1954532	T	C	0.2087	-0.0826246	0.026046	0.0175252	0.042712	2.27e-06	0.542	22.2277
genus Oscillospira	COVID-19 severity	rs28889936	A	C	0.1083	0.114051	-0.058896	0.0252838	0.054087	3.37e-06	0.2762	20.3475
genus Oscillospira	COVID-19 severity	rs62422654	C	T	0.1471	0.0898456	0.029855	0.0198088	0.051814	6.47e-06	0.5645	20.572
genus Oscillospira	COVID-19 severity	rs72866977	A	C	0.0696	-0.130569	-0.09254	0.0281674	0.0774	5.63e-06	0.2319	21.4875
genus Oscillospira	COVID-19 severity	rs751183	T	C	0.2455	-0.0774322	0.045903	0.0172216	0.040148	6.85e-06	0.2529	20.2162
genus Oscillospira	COVID-19 severity	rs8076323	A	G	0.2575	0.0715392	-0.027549	0.0156539	0.038509	5.61e-06	0.4744	20.8855
genus Oxalobacter	COVID-19 severity	rs10464997	G	A	0.1531	0.137691	0.0027231	0.0294804	0.049585	3.3e-06	0.9562	21.8145
genus Oxalobacter	COVID-19 severity	rs11108500	A	G	0.0765	-0.199099	0.073561	0.0427327	0.052055	3.74e-06	0.1576	21.7079
genus Oxalobacter	COVID-19 severity	rs111966731	T	C	0.0716	0.213114	-0.016961	0.047162	0.077904	7.3e-06	0.8277	20.4193
genus Oxalobacter	COVID-19 severity	rs12002250	A	C	0.0596	0.217122	0.063204	0.0466317	0.072267	1.42e-06	0.3818	21.6793
genus Oxalobacter	COVID-19 severity	rs1569853	T	C	0.1382	-0.138078	-0.04605	0.0296981	0.0382	3.65e-06	0.228	21.6166
genus Oxalobacter	COVID-19 severity	rs36057338	G	T	0.0755	0.207847	-0.10531	0.0421439	0.051621	8.8e-07	0.04134	24.323
genus Oxalobacter	COVID-19 severity	rs3862635	C	T	0.0785	-0.172142	0.059277	0.0394026	0.050739	9.19e-06	0.2427	19.0864
genus Oxalobacter	COVID-19 severity	rs4428215	G	A	0.2604	0.130293	-0.026205	0.0242237	0.031414	7.51e-08	0.4042	28.9307
genus Oxalobacter	COVID-19 severity	rs6000536	C	T	0.2107	-0.130992	0.036784	0.0253804	0.040134	2.06e-07	0.3594	26.6374
genus Oxalobacter	COVID-19 severity	rs6993398	G	A	0.1531	0.127217	-0.043472	0.0278855	0.037787	7.13e-06	0.25	20.813
genus Oxalobacter	COVID-19 severity	rs736744	C	T	0.4155	0.117882	-0.01076	0.0211262	0.035621	2.57e-08	0.7626	31.1352
genus Parabacteroides	COVID-19 severity	rs115602804	G	A	0.0666	0.10308	0.037361	0.0222736	0.058196	1.93e-06	0.5209	21.4176
genus Parabacteroides	COVID-19 severity	rs4236095	G	A	0.1252	0.0761961	0.014973	0.0157042	0.050174	1.93e-06	0.765399	23.5416
genus Parabacteroides	COVID-19 severity	rs60884758	C	T	0.165	-0.0702667	-0.015242	0.0142249	0.044314	5.71e-07	0.7309	24.4006
genus Parabacteroides	COVID-19 severity	rs6657302	T	C	0.0517	-0.10452	0.046211	0.0225521	0.055583	9.76e-06	0.4057	21.4794
genus Parabacteroides	COVID-19 severity	rs7298818	C	T	0.0765	0.0888832	-0.11755	0.0200902	0.048795	8.54e-06	0.0159901	19.5736
genus Paraprevotella	COVID-19 severity	rs10842464	T	C	0.4185	-0.0758215	-0.0083293	0.0172568	0.026656	6.6e-06	0.754699	19.3048
genus Paraprevotella	COVID-19 severity	rs140997932	T	C	0.0646	-0.162376	0.12448	0.0354178	0.054647	2.11e-06	0.02273	21.0183
genus Paraprevotella	COVID-19 severity	rs145020347	A	G	0.1392	-0.12465	-0.055032	0.0262323	0.055471	4.03e-06	0.3212	22.5793
genus Paraprevotella	COVID-19 severity	rs17109926	A	G	0.1879	-0.0988335	0.0090293	0.0216172	0.035959	6.75e-06	0.8017	20.9031
genus Paraprevotella	COVID-19 severity	rs17785622	A	G	0.0596	0.248065	0.012898	0.0524304	0.061124	1.93e-06	0.8329	22.3855
genus Paraprevotella	COVID-19 severity	rs2081023	A	G	0.1024	-0.122561	-0.0056647	0.0236507	0.043203	2.64e-07	0.8957	26.8543
genus Paraprevotella	COVID-19 severity	rs3008582	T	C	0.1322	0.10572	0.065218	0.0227246	0.050139	4.36e-06	0.1933	21.6433
genus Paraprevotella	COVID-19 severity	rs3801748	G	A	0.3459	0.0779721	0.023096	0.0171691	0.02738	5.2e-06	0.3989	20.6244
genus Paraprevotella	COVID-19 severity	rs4756632	G	T	0.0934	-0.138905	0.01165	0.0289897	0.046552	3.82e-06	0.8024	22.9589
genus Paraprevotella	COVID-19 severity	rs4767113	C	T	0.2873	0.0882466	0.00041092	0.018382	0.037573	2.14e-06	0.9913	23.0469
genus Paraprevotella	COVID-19 severity	rs7240324	T	G	0.1909	-0.10229	-0.050752	0.0226948	0.044359	5.96e-06	0.2526	20.315
genus Paraprevotella	COVID-19 severity	rs9602779	A	C	0.173	-0.106692	0.004499	0.0220264	0.045753	6.93e-07	0.9217	23.4627
genus Paraprevotella	COVID-19 severity	rs9900242	A	G	0.3608	-0.0852967	0.0062507	0.0175212	0.027772	1.14e-06	0.8219	23.6994
genus Parasutterella	COVID-19 severity	rs10899911	A	G	0.2724	-0.0717102	0.0038324	0.0148151	0.029644	1.15e-06	0.8971	23.4288
genus Parasutterella	COVID-19 severity	rs11715853	G	A	0.3141	-0.0662952	0.007407	0.0146114	0.028438	6.23e-06	0.7945	20.5864
genus Parasutterella	COVID-19 severity	rs2090816	A	C	0.1571	0.0840967	0.067552	0.0177315	0.046144	2.9e-06	0.1432	22.494
genus Parasutterella	COVID-19 severity	rs35055552	T	C	0.0775	0.109554	-0.059512	0.0235433	0.065677	3.35e-06	0.3649	21.6533
genus Parasutterella	COVID-19 severity	rs55877868	A	C	0.0964	-0.104458	0.010132	0.0228089	0.057881	2.87e-06	0.861	20.9735
genus Parasutterella	COVID-19 severity	rs62273907	A	G	0.0497	0.229468	-0.016267	0.0502262	0.06949	5.88e-06	0.8149	20.873
genus Parasutterella	COVID-19 severity	rs6809952	G	A	0.2734	-0.0684957	-0.042635	0.0150892	0.042569	8.13e-06	0.3166	20.6062
genus Parasutterella	COVID-19 severity	rs6828768	C	T	0.5	0.0636852	-0.041445	0.0132645	0.026435	1.78e-06	0.1169	23.0512
genus Parasutterella	COVID-19 severity	rs7303158	C	T	0.4423	0.0646859	0.0037972	0.0134256	0.034765	1.33e-06	0.913	23.2141
genus Parasutterella	COVID-19 severity	rs7311004	T	C	0.3757	-0.0617522	0.021511	0.0136438	0.034746	5.92e-06	0.5358	20.4848
genus Parasutterella	COVID-19 severity	rs7572229	G	A	0.4901	0.066273	-0.0192	0.0132736	0.034144	6.32e-07	0.5739	24.9285
genus Parasutterella	COVID-19 severity	rs78383039	T	C	0.0666	-0.146315	0.038288	0.0297119	0.055104	1.57e-06	0.4872	24.2501
genus Parasutterella	COVID-19 severity	rs8039785	T	G	0.4523	0.0618345	-0.034733	0.0133	0.026651	3.62e-06	0.1925	21.6151
genus Parasutterella	COVID-19 severity	rs823424	G	A	0.2097	-0.0713448	-0.033076	0.0156958	0.041449	4.95e-06	0.4249	20.6613
genus Peptococcus	COVID-19 severity	rs10031059	T	C	0.2207	-0.121167	0.0061308	0.0225844	0.042887	1.24e-07	0.8863	28.7838
genus Peptococcus	COVID-19 severity	rs11001941	G	A	0.0676	-0.195611	0.014637	0.0392217	0.053593	1.33e-06	0.7848	24.8734
genus Peptococcus	COVID-19 severity	rs12069354	C	T	0.0666	0.16763	0.025093	0.03795	0.072255	9.28e-06	0.7284	19.5109
genus Peptococcus	COVID-19 severity	rs2054133	G	A	0.4742	0.0895433	-0.0087925	0.0188332	0.036543	2.14e-06	0.8099	22.6058
genus Peptococcus	COVID-19 severity	rs36121075	A	G	0.1282	-0.14067	-0.027001	0.030628	0.055463	6.99e-06	0.6264	21.0944
genus Peptococcus	COVID-19 severity	rs413827	G	A	0.2127	0.110229	0.013006	0.0237523	0.042828	3.3e-06	0.7614	21.5369
genus Peptococcus	COVID-19 severity	rs5770862	T	C	0.0666	0.162018	0.05182	0.0356813	0.052176	3.22e-06	0.3206	20.6179
genus Peptococcus	COVID-19 severity	rs62424012	G	A	0.0974	0.137164	-0.10137	0.0292136	0.0558	1.15e-06	0.0692708	22.045
genus Peptococcus	COVID-19 severity	rs7033353	T	G	0.4195	0.090152	-0.009651	0.018995	0.027005	2.22e-06	0.7208	22.5254
genus Peptococcus	COVID-19 severity	rs72850165	T	C	0.1083	-0.134304	-0.039472	0.0300423	0.050925	5.74e-06	0.4383	19.9853
genus Peptococcus	COVID-19 severity	rs74592222	G	A	0.1173	0.137957	-0.052718	0.0302965	0.041167	8.55e-06	0.2003	20.7349
genus Peptococcus	COVID-19 severity	rs77681628	C	T	0.0586	0.200307	-0.093063	0.0387328	0.08321	2.69e-07	0.2634	26.7446
genus Phascolarctobacterium	COVID-19 severity	rs11929846	T	C	0.2097	-0.0697199	-0.041999	0.0157969	0.044252	8.88e-06	0.3426	19.4791
genus Phascolarctobacterium	COVID-19 severity	rs12618201	A	G	0.3469	0.0641657	-0.02962	0.0138202	0.036856	3.38e-06	0.4216	21.5565
genus Phascolarctobacterium	COVID-19 severity	rs1264476	T	G	0.1998	0.0767335	0.059559	0.0166041	0.043538	4.3e-06	0.1713	21.3569
genus Phascolarctobacterium	COVID-19 severity	rs56069061	G	A	0.1014	-0.111306	0.087841	0.0230694	0.059598	1.87e-06	0.1405	23.2789
genus Phascolarctobacterium	COVID-19 severity	rs56157888	A	C	0.17	0.0954864	-0.074817	0.0193976	0.054316	1.09e-06	0.1684	24.2318
genus Phascolarctobacterium	COVID-19 severity	rs74540770	G	A	0.0646	-0.121014	-0.0086398	0.0258621	0.063567	3.6e-06	0.8919	21.8951
genus Phascolarctobacterium	COVID-19 severity	rs74847270	A	G	0.0875	-0.104889	-0.083337	0.0230998	0.062606	5.73e-06	0.1831	20.6179
genus Phascolarctobacterium	COVID-19 severity	rs75882962	T	C	0.167	0.0968661	-0.0081426	0.0190575	0.045122	3.19e-07	0.8568	25.8352
genus Phascolarctobacterium	COVID-19 severity	rs7982713	G	A	0.2286	0.0726922	-0.028396	0.0163201	0.043635	9.72e-06	0.5152	19.8395
genus Prevotella7	COVID-19 severity	rs118038478	A	G	0.0755	0.205676	0.0050239	0.0468917	0.049447	7.85e-06	0.9191	19.2386
genus Prevotella7	COVID-19 severity	rs12124567	A	G	0.2624	-0.121281	-0.031006	0.0275017	0.038815	9.49e-06	0.4244	19.4477
genus Prevotella7	COVID-19 severity	rs12195431	T	C	0.0785	0.196528	-0.070422	0.0442322	0.065897	8.73e-06	0.2852	19.7411
genus Prevotella7	COVID-19 severity	rs2240542	C	T	0.2575	0.12085	-0.044359	0.0261776	0.037172	4.84e-06	0.2327	21.3124
genus Prevotella7	COVID-19 severity	rs2918132	C	T	0.3678	-0.114648	0.012607	0.0254916	0.034564	6.42e-06	0.7153	20.2275
genus Prevotella7	COVID-19 severity	rs430270	A	C	0.2008	0.139155	0.028591	0.0297055	0.041992	2.87e-06	0.4959	21.9444
genus Prevotella7	COVID-19 severity	rs57404562	C	A	0.1799	0.155486	0.047907	0.0316057	0.045831	6.22e-07	0.2959	24.2022
genus Prevotella7	COVID-19 severity	rs79263163	A	C	0.1849	-0.143982	0.026398	0.031501	0.036072	7.51e-06	0.4643	20.8914
genus Prevotella7	COVID-19 severity	rs9426434	T	C	0.2734	-0.123657	0.038607	0.0278514	0.039285	9.72e-06	0.3257	19.7126
genus Prevotella7	COVID-19 severity	rs9608249	A	G	0.171	-0.158213	-0.0026156	0.0336317	0.047587	2.07e-06	0.9562	22.1304
genus Prevotella7	COVID-19 severity	rs9959718	G	A	0.2495	0.133012	-0.069364	0.0275361	0.040603	1.9e-06	0.0875709	23.3333
genus Prevotella9	COVID-19 severity	rs111509883	T	C	0.0845	0.171131	-0.1173	0.0347624	0.070006	1.24e-06	0.093821	24.2346
genus Prevotella9	COVID-19 severity	rs11685699	C	T	0.0825	-0.141357	-0.067274	0.0295665	0.049741	2.03e-06	0.1762	22.858
genus Prevotella9	COVID-19 severity	rs117271932	A	G	0.0467	0.208089	0.1323	0.0440393	0.06076	2.82e-06	0.0294503	22.3263
genus Prevotella9	COVID-19 severity	rs12648235	T	C	0.1571	0.0785902	-0.084551	0.0177676	0.048803	7.39e-06	0.0831898	19.5651
genus Prevotella9	COVID-19 severity	rs1304512	G	A	0.2187	0.0761593	-0.022548	0.0165885	0.041152	5.29e-06	0.5838	21.0782
genus Prevotella9	COVID-19 severity	rs2104588	T	C	0.1193	0.105558	0.10769	0.023773	0.054152	8.13e-06	0.0467401	19.7159
genus Prevotella9	COVID-19 severity	rs2495052	A	G	0.1789	0.0838978	0.043107	0.0188523	0.046359	8.97e-06	0.3524	19.8049
genus Prevotella9	COVID-19 severity	rs2683313	A	G	0.3082	-0.0724576	-0.057942	0.0151603	0.037571	1.69e-06	0.123	22.843
genus Prevotella9	COVID-19 severity	rs4968431	G	T	0.3638	0.0640113	-0.0042582	0.0144162	0.041916	8.58e-06	0.9191	19.7156
genus Prevotella9	COVID-19 severity	rs7237249	C	T	0.1352	-0.0823764	0.0099651	0.0182126	0.050126	8.93e-06	0.8424	20.4579
genus Prevotella9	COVID-19 severity	rs746764	T	C	0.173	-0.0915772	-0.068731	0.0193245	0.046561	2.04e-06	0.1399	22.4573
genus Prevotella9	COVID-19 severity	rs7976209	T	C	0.167	-0.0870786	0.0074193	0.0197951	0.047266	7.28e-06	0.8753	19.3513
genus Prevotella9	COVID-19 severity	rs9428102	A	G	0.2366	-0.0778844	0.049322	0.0176068	0.041745	4.62e-06	0.2374	19.5677
genus Prevotella9	COVID-19 severity	rs9613013	G	A	0.1451	0.0917591	-0.029575	0.0202697	0.052535	6.1e-06	0.573499	20.493
genus Rikenellaceae RC9 gut group	COVID-19 severity	rs12501673	A	G	0.325	0.116395	0.022443	0.0262253	0.037745	6.29e-06	0.5521	19.6983
genus Rikenellaceae RC9 gut group	COVID-19 severity	rs17032291	T	C	0.1412	-0.169579	0.025171	0.0368251	0.050911	6.61e-06	0.621001	21.2057
genus Rikenellaceae RC9 gut group	COVID-19 severity	rs17582787	A	G	0.1292	-0.157739	-0.05723	0.0339924	0.03947	3.55e-06	0.1471	21.5335
genus Rikenellaceae RC9 gut group	COVID-19 severity	rs2074881	T	C	0.1789	-0.142236	0.0067615	0.032391	0.046302	9.45e-06	0.8839	19.2828
genus Rikenellaceae RC9 gut group	COVID-19 severity	rs2900503	G	T	0.171	-0.172329	0.080315	0.0326671	0.035099	1.55e-07	0.0221202	27.8289
genus Rikenellaceae RC9 gut group	COVID-19 severity	rs2998141	T	C	0.2217	-0.136346	-0.018514	0.0293073	0.042634	4.42e-06	0.664099	21.644
genus Rikenellaceae RC9 gut group	COVID-19 severity	rs4270579	G	A	0.3042	-0.118021	-0.033758	0.0271041	0.037096	5.46e-06	0.3628	18.9605
genus Rikenellaceae RC9 gut group	COVID-19 severity	rs4717843	G	T	0.3618	-0.119376	0.0086034	0.0260548	0.039929	4.72e-06	0.8294	20.9922
genus Rikenellaceae RC9 gut group	COVID-19 severity	rs7712231	A	G	0.165	0.156284	0.024332	0.0350462	0.046074	7.97e-06	0.5974	19.8859
genus Rikenellaceae RC9 gut group	COVID-19 severity	rs80309088	G	A	0.1292	0.17405	-0.044722	0.0383423	0.041977	4.56e-06	0.2867	20.6059
genus Rikenellaceae RC9 gut group	COVID-19 severity	rs9887954	G	A	0.4364	-0.114849	0.0033337	0.0249013	0.034423	4.81e-06	0.9228	21.2723
genus Romboutsia	COVID-19 severity	rs10279978	A	G	0.3479	-0.0622202	-0.047714	0.0127675	0.0376	1.17e-06	0.2044	23.7492
genus Romboutsia	COVID-19 severity	rs11221428	T	C	0.1551	-0.0726779	-0.096065	0.0158263	0.036188	6.49e-06	0.00794109	21.0885
genus Romboutsia	COVID-19 severity	rs16843578	C	T	0.0825	-0.0875276	-0.012512	0.0196779	0.044094	5.08e-06	0.776599	19.7849
genus Romboutsia	COVID-19 severity	rs28603357	T	C	0.0636	-0.214911	-0.022071	0.0474739	0.071806	8.52e-06	0.7586	20.4931
genus Romboutsia	COVID-19 severity	rs34302036	A	G	0.4145	0.0550261	0.045239	0.0120835	0.026778	5.88e-06	0.0911507	20.7374
genus Romboutsia	COVID-19 severity	rs61841503	G	A	0.1372	0.092888	-0.053974	0.0171454	0.036648	4e-08	0.1408	29.351
genus Romboutsia	COVID-19 severity	rs62504452	A	G	0.166	-0.0710048	-0.019927	0.0156654	0.046864	4.66e-06	0.6707	20.5443
genus Romboutsia	COVID-19 severity	rs7109293	A	G	0.0924	0.0919112	0.026142	0.0205738	0.065384	6.98e-06	0.6893	19.9575
genus Romboutsia	COVID-19 severity	rs75200530	T	G	0.0467	-0.190644	0.02102	0.0421065	0.059656	5.07e-06	0.724599	20.4998
genus Romboutsia	COVID-19 severity	rs75987356	G	A	0.0686	-0.129578	0.072367	0.0280454	0.07578	6.71e-06	0.3396	21.3472
genus Romboutsia	COVID-19 severity	rs77702691	A	G	0.1024	-0.094406	-0.017049	0.0208544	0.060342	7.37e-06	0.777499	20.4928
genus Romboutsia	COVID-19 severity	rs9389266	T	G	0.169	0.0722815	-0.074491	0.0162353	0.036944	9.38e-06	0.0437703	19.8213
genus Romboutsia	COVID-19 severity	rs9567264	C	T	0.3201	0.0580018	-0.0058412	0.0127495	0.037077	5.76e-06	0.8748	20.6966
genus Roseburia	COVID-19 severity	rs12740451	T	C	0.1252	0.0697527	-0.031779	0.0153607	0.050578	7.34e-06	0.5298	20.6205
genus Roseburia	COVID-19 severity	rs16910295	T	C	0.0606	-0.0980434	-0.011797	0.020957	0.066674	2.91e-06	0.8596	21.8867
genus Roseburia	COVID-19 severity	rs2160994	T	C	0.3797	0.0550687	-0.041533	0.0112481	0.027561	9.7e-07	0.1318	23.969
genus Roseburia	COVID-19 severity	rs2943022	T	C	0.4602	0.0493786	0.0098913	0.0106763	0.035673	4.11e-06	0.781601	21.3911
genus Roseburia	COVID-19 severity	rs302266	T	C	0.1203	-0.0777312	-0.087637	0.0172985	0.054749	8.13e-06	0.1094	20.1917
genus Roseburia	COVID-19 severity	rs329182	T	C	0.1571	0.0690327	0.002557	0.0152884	0.050103	5.9e-06	0.9593	20.3885
genus Roseburia	COVID-19 severity	rs55858165	A	C	0.0775	0.179284	0.028354	0.0404954	0.076763	9.99e-06	0.7119	19.6008
genus Roseburia	COVID-19 severity	rs57466170	C	T	0.0865	0.0741405	-0.025446	0.0171601	0.06048	8.3e-06	0.674	18.6669
genus Roseburia	COVID-19 severity	rs6445851	G	A	0.4006	-0.0497336	-0.0037482	0.0108158	0.027019	3.53e-06	0.8897	21.1437
genus Roseburia	COVID-19 severity	rs6930661	C	T	0.0755	-0.0961587	0.040924	0.0204975	0.062041	2.48e-06	0.5095	22.0078
genus Roseburia	COVID-19 severity	rs75326254	C	T	0.0636	-0.104628	-0.013989	0.0230897	0.054555	7.5e-06	0.7976	20.5332
genus Roseburia	COVID-19 severity	rs78753150	A	C	0.0586	0.0968739	0.019998	0.0214067	0.058222	9.98e-06	0.7312	20.4793
genus Roseburia	COVID-19 severity	rs9300744	C	T	0.2386	-0.0588452	0.057997	0.0126228	0.039726	4.75e-06	0.1443	21.7326
genus Ruminiclostridium5	COVID-19 severity	rs10827477	A	G	0.3151	-0.0547387	-0.039938	0.0115163	0.037625	2.19e-06	0.2885	22.5922
genus Ruminiclostridium5	COVID-19 severity	rs113753996	T	C	0.1372	0.0820689	-0.029213	0.0174463	0.043743	3.99e-06	0.5042	22.1285
genus Ruminiclostridium5	COVID-19 severity	rs1223978	T	C	0.4801	0.0484169	-0.015199	0.0108254	0.034357	8.16e-06	0.6582	20.0034
genus Ruminiclostridium5	COVID-19 severity	rs1492620	T	C	0.0805	-0.0830505	0.086806	0.0180073	0.06473	3.53e-06	0.1799	21.271
genus Ruminiclostridium5	COVID-19 severity	rs2482038	C	A	0.4384	0.0518991	0.023864	0.0108777	0.034295	1.7e-06	0.4865	22.7639
genus Ruminiclostridium5	COVID-19 severity	rs2791343	T	C	0.34	0.051717	0.0012054	0.0113369	0.028475	5.54e-06	0.9662	20.8104
genus Ruminiclostridium5	COVID-19 severity	rs2833828	G	A	0.4533	0.0489617	0.0092036	0.0108702	0.034143	6.82e-06	0.787501	20.2879
genus Ruminiclostridium5	COVID-19 severity	rs4955951	A	G	0.0924	-0.0713749	0.0086735	0.0165826	0.04255	9.96e-06	0.8385	18.5261
genus Ruminiclostridium5	COVID-19 severity	rs6121460	G	A	0.0805	0.0932955	0.048748	0.0199206	0.061466	2.64e-06	0.4277	21.934
genus Ruminiclostridium5	COVID-19 severity	rs79968837	A	G	0.0686	-0.0950311	-0.015992	0.0193507	0.048585	1.15e-06	0.742	24.1177
genus Ruminiclostridium5	COVID-19 severity	rs8053158	A	G	0.1203	-0.0740543	0.021352	0.0159151	0.051095	5.9e-06	0.676	21.6512
genus Ruminiclostridium6	COVID-19 severity	rs10829821	T	C	0.0855	-0.097606	-0.039495	0.0216072	0.047821	3.47e-06	0.4089	20.4058
genus Ruminiclostridium6	COVID-19 severity	rs116969552	A	G	0.0358	-0.166823	0.066222	0.0376681	0.064585	9.16e-06	0.3052	19.6139
genus Ruminiclostridium6	COVID-19 severity	rs11992182	A	C	0.2883	0.0625299	-0.043429	0.0137876	0.037769	4.65e-06	0.2502	20.5684
genus Ruminiclostridium6	COVID-19 severity	rs1756364	G	T	0.1213	0.0999189	-0.020921	0.0197169	0.063869	2.54e-07	0.743201	25.6815
genus Ruminiclostridium6	COVID-19 severity	rs2548459	C	T	0.4702	0.0554866	-0.078927	0.0122755	0.026535	6.4e-06	0.00293501	20.4315
genus Ruminiclostridium6	COVID-19 severity	rs35362464	C	A	0.1511	0.0720077	-0.018718	0.0165387	0.036138	8.99e-06	0.6045	18.9564
genus Ruminiclostridium6	COVID-19 severity	rs61060922	T	G	0.0447	0.15913	-0.16256	0.0322283	0.059998	1.09e-06	0.00673907	24.3796
genus Ruminiclostridium6	COVID-19 severity	rs663262	T	C	0.0517	-0.13498	0.0084735	0.0310715	0.055569	3.39e-06	0.8788	18.872
genus Ruminiclostridium6	COVID-19 severity	rs67479537	T	C	0.0795	0.118994	-0.052308	0.026487	0.054137	9.3e-06	0.3339	20.183
genus Ruminiclostridium6	COVID-19 severity	rs71414120	T	G	0.0765	0.200894	0.12473	0.0406434	0.074799	1.08e-06	0.0954004	24.4317
genus Ruminiclostridium6	COVID-19 severity	rs72991535	T	G	0.0596	0.135604	-0.020598	0.0295174	0.057597	4.95e-06	0.7206	21.1051
genus Ruminiclostridium6	COVID-19 severity	rs73176030	T	C	0.3181	0.058665	-0.0066136	0.013208	0.028922	7.29e-06	0.8191	19.7282
genus Ruminiclostridium6	COVID-19 severity	rs77193512	A	G	0.167	0.0736533	-0.0044861	0.0153163	0.034635	1.3e-06	0.8969	23.1246
genus Ruminiclostridium6	COVID-19 severity	rs792058	G	A	0.4274	0.0554234	-0.031846	0.0125423	0.039185	8.58e-06	0.4164	19.5268
genus Ruminiclostridium6	COVID-19 severity	rs79968172	G	A	0.0557	0.11614	0.04657	0.0243083	0.059059	1.66e-06	0.4304	22.8271
genus Ruminiclostridium6	COVID-19 severity	rs9555756	A	C	0.1243	-0.0804138	0.018548	0.0176692	0.037041	7.1e-06	0.616601	20.7123
genus Ruminiclostridium9	COVID-19 severity	rs115044523	G	A	0.0915	-0.0980026	0.036455	0.0202616	0.046363	2.37e-06	0.4317	23.3951
genus Ruminiclostridium9	COVID-19 severity	rs12040548	G	T	0.3111	0.0570422	-0.066907	0.0122359	0.03895	3.15e-06	0.0858401	21.733
genus Ruminiclostridium9	COVID-19 severity	rs6082461	A	C	0.2068	0.0586425	-0.014254	0.0131004	0.041018	4.87e-06	0.728201	20.0381
genus Ruminiclostridium9	COVID-19 severity	rs7137760	C	T	0.4145	0.050797	0.038774	0.0112182	0.026912	7.07e-06	0.1496	20.5035
genus Ruminiclostridium9	COVID-19 severity	rs74303178	T	C	0.3201	0.0532742	0.029069	0.0119274	0.037327	7.92e-06	0.4361	19.9501
genus Ruminiclostridium9	COVID-19 severity	rs78191726	T	C	0.0905	0.0944998	0.047424	0.0210206	0.046122	7.58e-06	0.3038	20.2103
genus Ruminiclostridium9	COVID-19 severity	rs918449	A	G	0.0696	-0.0950908	0.049386	0.0197177	0.065141	2.56e-06	0.4484	23.2576
genus Ruminiclostridium9	COVID-19 severity	rs9522712	T	C	0.1451	0.0699728	-0.052726	0.0154939	0.037847	4.66e-06	0.1636	20.3956
genus Ruminiclostridium9	COVID-19 severity	rs9809789	C	T	0.168	-0.0717454	0.06867	0.0159673	0.049251	8.72e-06	0.1632	20.1894
genus Ruminococcaceae NK4A214 group	COVID-19 severity	rs11241747	C	T	0.3907	0.0533858	0.061678	0.0120035	0.037178	6.59e-06	0.0971203	19.7806
genus Ruminococcaceae NK4A214 group	COVID-19 severity	rs11586410	G	A	0.1342	-0.0863422	0.021514	0.0169937	0.052497	3.66e-07	0.6819	25.8149
genus Ruminococcaceae NK4A214 group	COVID-19 severity	rs12642039	T	C	0.3658	-0.0553003	-0.052741	0.0119397	0.02754	3.43e-06	0.0554805	21.4519
genus Ruminococcaceae NK4A214 group	COVID-19 severity	rs12731	A	G	0.4513	-0.0527684	0.018397	0.0115053	0.026852	4.87e-06	0.4933	21.0353
genus Ruminococcaceae NK4A214 group	COVID-19 severity	rs13087692	T	G	0.3052	0.0574623	0.0057162	0.012594	0.037369	8.69e-06	0.8784	20.8181
genus Ruminococcaceae NK4A214 group	COVID-19 severity	rs136761	G	A	0.4294	-0.0587521	0.055167	0.0119155	0.036533	8.15e-07	0.131	24.3122
genus Ruminococcaceae NK4A214 group	COVID-19 severity	rs147475196	A	G	0.0775	-0.133769	0.00068876	0.0295196	0.073107	4.72e-06	0.9925	20.5347
genus Ruminococcaceae NK4A214 group	COVID-19 severity	rs35559912	T	C	0.0656	-0.0925071	-0.056066	0.0203674	0.074846	4.89e-06	0.453799	20.6291
genus Ruminococcaceae NK4A214 group	COVID-19 severity	rs4814689	C	T	0.0666	-0.1083	0.041985	0.0230708	0.051787	4.55e-06	0.4175	22.036
genus Ruminococcaceae NK4A214 group	COVID-19 severity	rs5994253	A	G	0.1461	-0.0811302	-0.013806	0.0157621	0.050214	2.35e-07	0.783401	26.4934
genus Ruminococcaceae NK4A214 group	COVID-19 severity	rs62027366	T	C	0.2296	0.0615389	0.021006	0.0137612	0.040188	6.58e-06	0.6012	19.9981
genus Ruminococcaceae NK4A214 group	COVID-19 severity	rs6681678	C	T	0.0497	-0.100174	0.091877	0.024	0.063108	9.05e-06	0.1454	17.4216
genus Ruminococcaceae NK4A214 group	COVID-19 severity	rs7573569	T	C	0.0716	0.107739	0.043795	0.0233638	0.0519	3.23e-06	0.3988	21.2645
genus Ruminococcaceae UCG002	COVID-19 severity	rs10916131	C	T	0.1382	-0.069333	0.051675	0.0146753	0.036701	2.87e-06	0.1591	22.3205
genus Ruminococcaceae UCG002	COVID-19 severity	rs10927423	C	A	0.1829	-0.0713617	0.088656	0.0147712	0.050146	8.5e-07	0.0770708	23.3398
genus Ruminococcaceae UCG002	COVID-19 severity	rs10964441	G	A	0.0527	-0.14906	0.015231	0.034486	0.062733	7.45e-06	0.8082	18.6826
genus Ruminococcaceae UCG002	COVID-19 severity	rs113147300	A	G	0.1322	-0.075842	-0.052989	0.0164562	0.053681	7.69e-06	0.3236	21.2403
genus Ruminococcaceae UCG002	COVID-19 severity	rs11607472	A	G	0.1074	-0.0780229	0.010022	0.0176325	0.040424	7.19e-06	0.8042	19.5802
genus Ruminococcaceae UCG002	COVID-19 severity	rs116974815	C	A	0.0577	-0.189731	-0.065448	0.0396566	0.099635	2.03e-06	0.5113	22.8899
genus Ruminococcaceae UCG002	COVID-19 severity	rs11750293	G	T	0.2813	-0.0578304	-0.0031258	0.0120512	0.031333	1.76e-06	0.9205	23.0276
genus Ruminococcaceae UCG002	COVID-19 severity	rs12463378	A	G	0.4175	-0.0522061	0.056332	0.0112086	0.036341	2.96e-06	0.1211	21.6938
genus Ruminococcaceae UCG002	COVID-19 severity	rs15256	C	T	0.0865	0.0732376	0.019525	0.016834	0.045651	9.46e-06	0.6689	18.9275
genus Ruminococcaceae UCG002	COVID-19 severity	rs55793120	T	C	0.0507	0.137396	0.05346	0.027414	0.087448	4.81e-07	0.541	25.1191
genus Ruminococcaceae UCG002	COVID-19 severity	rs56030423	G	A	0.0885	-0.0982874	-0.055321	0.0216344	0.069761	6.3e-06	0.4278	20.6398
genus Ruminococcaceae UCG002	COVID-19 severity	rs57079348	T	G	0.1213	-0.076573	0.0069212	0.017282	0.040081	7.22e-06	0.8629	19.632
genus Ruminococcaceae UCG002	COVID-19 severity	rs6542556	A	G	0.3449	0.050974	0.016774	0.011406	0.037222	7.86e-06	0.6522	19.9724
genus Ruminococcaceae UCG002	COVID-19 severity	rs6793778	C	T	0.2624	-0.0558706	0.0041185	0.0125258	0.039593	9.81e-06	0.9172	19.8955
genus Ruminococcaceae UCG002	COVID-19 severity	rs7120052	A	C	0.1759	0.0624796	0.00078809	0.0135523	0.033891	1.97e-06	0.9814	21.2544
genus Ruminococcaceae UCG002	COVID-19 severity	rs7155595	C	A	0.3091	0.0569929	-0.054816	0.0116986	0.037286	1.15e-06	0.1415	23.734
genus Ruminococcaceae UCG002	COVID-19 severity	rs7249614	A	G	0.3847	-0.0492778	-0.038212	0.0110807	0.042027	9.07e-06	0.3632	19.7775
genus Ruminococcaceae UCG002	COVID-19 severity	rs7342369	C	A	0.3231	-0.0527803	0.054466	0.0116023	0.03753	5.66e-06	0.1467	20.6944
genus Ruminococcaceae UCG002	COVID-19 severity	rs76847269	A	G	0.0567	0.163508	-0.013194	0.0356151	0.057163	5.17e-06	0.8175	21.0771
genus Ruminococcaceae UCG002	COVID-19 severity	rs77564310	A	C	0.1789	-0.0713093	-0.06326	0.0140855	0.034632	3.29e-07	0.0677501	25.6298
genus Ruminococcaceae UCG002	COVID-19 severity	rs79016051	C	T	0.0905	-0.0887747	-0.061886	0.0189424	0.067205	2.34e-06	0.3571	21.9638
genus Ruminococcaceae UCG002	COVID-19 severity	rs882348	A	G	0.1064	-0.0799946	-0.054454	0.0178618	0.043943	5.45e-06	0.2153	20.0572
genus Ruminococcaceae UCG003	COVID-19 severity	rs10490280	C	T	0.2177	-0.0672094	0.0072604	0.0143309	0.041485	4.16e-06	0.8611	21.9943
genus Ruminococcaceae UCG003	COVID-19 severity	rs11243416	T	C	0.1014	-0.0925653	0.015116	0.0191203	0.050942	1.67e-06	0.766699	23.4372
genus Ruminococcaceae UCG003	COVID-19 severity	rs11613919	G	T	0.2127	0.0727604	-0.012855	0.0155716	0.042838	1.63e-06	0.7641	21.8334
genus Ruminococcaceae UCG003	COVID-19 severity	rs16959793	A	C	0.2803	-0.062527	-0.044798	0.0131259	0.038528	2.22e-06	0.2449	22.6924
genus Ruminococcaceae UCG003	COVID-19 severity	rs2523124	T	C	0.3976	-0.0546625	0.0044623	0.0120823	0.034615	5.78e-06	0.8974	20.4681
genus Ruminococcaceae UCG003	COVID-19 severity	rs3013089	G	A	0.3847	-0.0551473	-0.0078647	0.0120346	0.035985	4.38e-06	0.827	20.9984
genus Ruminococcaceae UCG003	COVID-19 severity	rs4452755	A	C	0.3052	-0.0634463	-0.022914	0.0134741	0.040768	3.29e-06	0.574101	22.1725
genus Ruminococcaceae UCG003	COVID-19 severity	rs4532474	G	A	0.1491	0.0769231	0.020732	0.017045	0.047772	4.82e-06	0.6643	20.3667
genus Ruminococcaceae UCG003	COVID-19 severity	rs646327	G	A	0.4682	0.0586696	-0.081336	0.011837	0.026637	7.83e-07	0.00226199	24.5667
genus Ruminococcaceae UCG003	COVID-19 severity	rs6759615	A	G	0.0696	0.102523	-0.039363	0.0200204	0.051073	7.86e-07	0.4409	26.2238
genus Ruminococcaceae UCG003	COVID-19 severity	rs73341549	T	C	0.0507	-0.169857	0.053456	0.0318768	0.059324	1.51e-07	0.3675	28.3935
genus Ruminococcaceae UCG003	COVID-19 severity	rs78720113	A	G	0.0696	-0.115348	0.088183	0.0249601	0.066476	7.59e-06	0.1847	21.3566
genus Ruminococcaceae UCG004	COVID-19 severity	rs10976229	T	G	0.1412	0.095976	0.069052	0.0214554	0.039274	7.04e-06	0.07871	20.0103
genus Ruminococcaceae UCG004	COVID-19 severity	rs11961899	G	A	0.2714	-0.0707825	-0.0196	0.0161381	0.03844	9.18e-06	0.6101	19.2374
genus Ruminococcaceae UCG004	COVID-19 severity	rs12125734	G	T	0.0865	0.133972	0.00065424	0.0257417	0.047814	2.09e-07	0.9891	27.0865
genus Ruminococcaceae UCG004	COVID-19 severity	rs2248146	T	C	0.3221	0.0689452	0.026704	0.0153649	0.036547	8.2e-06	0.465	20.1348
genus Ruminococcaceae UCG004	COVID-19 severity	rs3800154	A	C	0.2207	-0.0797959	0.055504	0.0177639	0.042301	6.12e-06	0.1895	20.1782
genus Ruminococcaceae UCG004	COVID-19 severity	rs511258	G	A	0.2634	-0.0757474	0.019257	0.0162475	0.029551	4.52e-06	0.5146	21.7352
genus Ruminococcaceae UCG004	COVID-19 severity	rs550351	A	C	0.4404	0.078587	-0.086397	0.018003	0.035692	9.43e-06	0.0154899	19.055
genus Ruminococcaceae UCG004	COVID-19 severity	rs6769553	A	G	0.2843	0.0849743	0.049676	0.0157451	0.029155	7.91e-08	0.0884097	29.1264
genus Ruminococcaceae UCG004	COVID-19 severity	rs7569771	A	G	0.2167	-0.075914	-0.048801	0.0170308	0.039619	8.12e-06	0.218	19.8689
genus Ruminococcaceae UCG004	COVID-19 severity	rs9818949	G	T	0.2187	0.0859927	-0.0036858	0.0188671	0.048679	5.39e-06	0.9396	20.7735
genus Ruminococcaceae UCG005	COVID-19 severity	rs10873449	T	C	0.169	0.0654843	-0.092987	0.0143973	0.045226	4.11e-06	0.0397796	20.6876
genus Ruminococcaceae UCG005	COVID-19 severity	rs10937802	G	A	0.0974	0.0755811	-0.0156	0.0168226	0.053579	8.17e-06	0.7709	20.1855
genus Ruminococcaceae UCG005	COVID-19 severity	rs10950694	T	C	0.4235	0.0577628	0.032827	0.011412	0.034257	4.3e-07	0.3379	25.6196
genus Ruminococcaceae UCG005	COVID-19 severity	rs114279581	A	G	0.0477	-0.146604	-0.11072	0.0316034	0.05959	3.22e-06	0.0631597	21.5191
genus Ruminococcaceae UCG005	COVID-19 severity	rs12288512	A	G	0.1799	0.066635	-0.018119	0.0144356	0.034353	3.1e-06	0.597901	21.3078
genus Ruminococcaceae UCG005	COVID-19 severity	rs12458218	T	C	0.1769	0.0677322	0.0068876	0.0144525	0.034563	2.41e-06	0.842	21.9637
genus Ruminococcaceae UCG005	COVID-19 severity	rs2893871	G	A	0.1521	-0.073644	0.012927	0.015548	0.047084	3.54e-06	0.7837	22.435
genus Ruminococcaceae UCG005	COVID-19 severity	rs34781347	G	A	0.0596	0.188685	0.0876	0.0386484	0.059514	6.05e-07	0.141	23.8348
genus Ruminococcaceae UCG005	COVID-19 severity	rs55793120	T	C	0.0507	0.121548	0.05346	0.0279546	0.087448	7.37e-06	0.541	18.9054
genus Ruminococcaceae UCG005	COVID-19 severity	rs72776570	C	A	0.0825	0.087067	-0.067413	0.0197179	0.049587	5.36e-06	0.174	19.4978
genus Ruminococcaceae UCG005	COVID-19 severity	rs7449320	C	A	0.2207	0.0599163	-0.0027964	0.0130836	0.040283	4.81e-06	0.9447	20.9717
genus Ruminococcaceae UCG005	COVID-19 severity	rs7555878	A	G	0.2803	0.0586677	-0.022177	0.0125277	0.037984	2.81e-06	0.5593	21.9308
genus Ruminococcaceae UCG005	COVID-19 severity	rs7586445	G	A	0.1262	0.0782349	0.011885	0.0176458	0.039806	8.81e-06	0.765301	19.6571
genus Ruminococcaceae UCG005	COVID-19 severity	rs898577	T	C	0.0547	-0.123012	0.0030187	0.0286671	0.051843	7.46e-06	0.9536	18.4132
genus Ruminococcaceae UCG009	COVID-19 severity	rs113006825	T	C	0.1799	-0.0928893	0.0022382	0.0208035	0.045506	7.98e-06	0.9608	19.937
genus Ruminococcaceae UCG009	COVID-19 severity	rs12508214	C	T	0.3509	-0.0774649	0.038377	0.0168937	0.034953	4.75e-06	0.2722	21.0262
genus Ruminococcaceae UCG009	COVID-19 severity	rs138460696	A	G	0.1064	0.139274	0.0088673	0.0315794	0.066574	9.81e-06	0.894	19.4506
genus Ruminococcaceae UCG009	COVID-19 severity	rs1550196	G	A	0.1173	0.130842	0.021579	0.0262478	0.053014	1.13e-06	0.684	24.8488
genus Ruminococcaceae UCG009	COVID-19 severity	rs2058609	A	G	0.3141	0.0816464	0.042623	0.017472	0.037343	3.12e-06	0.2537	21.8369
genus Ruminococcaceae UCG009	COVID-19 severity	rs2192926	A	G	0.2366	-0.089048	-0.0087756	0.0192989	0.041502	4.88e-06	0.8325	21.2904
genus Ruminococcaceae UCG009	COVID-19 severity	rs4079028	C	T	0.1938	0.0915623	0.029811	0.019936	0.03183	3.28e-06	0.349	21.0939
genus Ruminococcaceae UCG009	COVID-19 severity	rs4708333	T	G	0.3022	-0.084033	0.012164	0.0174757	0.037792	1.56e-06	0.7475	23.1223
genus Ruminococcaceae UCG009	COVID-19 severity	rs6952765	G	A	0.4612	0.0732099	0.017427	0.0166777	0.034446	8.13e-06	0.612901	19.2694
genus Ruminococcaceae UCG009	COVID-19 severity	rs758191	T	G	0.0636	0.17702	-0.04468	0.0375113	0.082904	9.01e-06	0.589899	22.2699
genus Ruminococcaceae UCG009	COVID-19 severity	rs78410648	A	G	0.0974	0.120989	0.022961	0.0277317	0.045132	9.67e-06	0.6109	19.0344
genus Ruminococcaceae UCG009	COVID-19 severity	rs9558661	T	C	0.1869	-0.0897823	0.040959	0.0200739	0.042652	7.01e-06	0.3369	20.0041
genus Ruminococcaceae UCG010	COVID-19 severity	rs12597105	G	A	0.2773	0.0670855	-0.0099507	0.0144415	0.040624	4.87e-06	0.8065	21.5791
genus Ruminococcaceae UCG010	COVID-19 severity	rs2820282	A	C	0.4523	-0.0592304	0.0063194	0.0125917	0.034133	2.85e-06	0.8531	22.1269
genus Ruminococcaceae UCG010	COVID-19 severity	rs682403	A	G	0.4761	-0.0588161	-0.0077254	0.0124671	0.035875	2.37e-06	0.8295	22.2566
genus Ruminococcaceae UCG010	COVID-19 severity	rs6958419	C	T	0.4891	-0.0585718	0.010833	0.0124994	0.026607	2.84e-06	0.683901	21.9584
genus Ruminococcaceae UCG010	COVID-19 severity	rs73218807	G	A	0.0577	-0.166211	-0.010843	0.0367938	0.059488	6.43e-06	0.8554	20.4065
genus Ruminococcaceae UCG010	COVID-19 severity	rs7441445	C	T	0.4354	-0.05695	0.037903	0.0126502	0.034451	6.8e-06	0.2712	20.267
genus Ruminococcaceae UCG011	COVID-19 severity	rs10274562	C	T	0.3519	0.110917	-0.024152	0.0244556	0.027596	6.5e-06	0.3815	20.5704
genus Ruminococcaceae UCG011	COVID-19 severity	rs12636310	G	A	0.2177	0.132725	-0.028337	0.0282037	0.032166	2.81e-06	0.3783	22.1461
genus Ruminococcaceae UCG011	COVID-19 severity	rs12724320	C	T	0.2753	-0.120881	0.022173	0.0249229	0.028999	1.52e-06	0.4445	23.5243
genus Ruminococcaceae UCG011	COVID-19 severity	rs1416041	A	C	0.1342	-0.182339	0.012243	0.0339898	0.038877	7.04e-08	0.752801	28.7781
genus Ruminococcaceae UCG011	COVID-19 severity	rs2729556	C	T	0.499	-0.109097	0.0043888	0.0233699	0.026473	3.19e-06	0.8683	21.7928
genus Ruminococcaceae UCG011	COVID-19 severity	rs4490371	T	C	0.331	-0.111816	0.049379	0.0248963	0.028524	7.75e-06	0.0834296	20.1717
genus Ruminococcaceae UCG011	COVID-19 severity	rs79113084	C	T	0.1551	-0.152166	-0.068438	0.0317519	0.052725	2.06e-06	0.1943	22.9664
genus Ruminococcaceae UCG011	COVID-19 severity	rs9729514	A	G	0.1024	0.184934	-0.097718	0.0394616	0.053423	2.37e-06	0.0673798	21.9625
genus Ruminococcaceae UCG013	COVID-19 severity	rs11581881	C	T	0.1809	0.0661211	0.013515	0.0144736	0.047355	4.73e-06	0.7753	20.8701
genus Ruminococcaceae UCG013	COVID-19 severity	rs12189346	G	A	0.163	0.0684961	-0.018404	0.014558	0.037227	1.68e-06	0.621101	22.1374
genus Ruminococcaceae UCG013	COVID-19 severity	rs12336782	T	C	0.0815	-0.0856047	-0.035006	0.0189311	0.059829	8.6e-06	0.5585	20.4477
genus Ruminococcaceae UCG013	COVID-19 severity	rs12485353	G	A	0.1789	-0.0607903	-0.025691	0.0130847	0.033917	4.19e-06	0.4488	21.5844
genus Ruminococcaceae UCG013	COVID-19 severity	rs12781711	C	T	0.3131	-0.0656129	0.019615	0.0117477	0.027606	2.55e-08	0.4774	31.1944
genus Ruminococcaceae UCG013	COVID-19 severity	rs16918863	A	C	0.0606	0.111491	-0.026552	0.0240157	0.051733	4.16e-06	0.6078	21.5522
genus Ruminococcaceae UCG013	COVID-19 severity	rs2730183	G	A	0.4642	-0.0488692	0.012858	0.0109907	0.026387	8.44e-06	0.6261	19.7704
genus Ruminococcaceae UCG013	COVID-19 severity	rs4385846	G	T	0.2068	0.0598405	0.010308	0.0131807	0.033074	6.46e-06	0.755299	20.6117
genus Ruminococcaceae UCG013	COVID-19 severity	rs75088940	T	C	0.0934	-0.0942968	0.085894	0.0200712	0.060412	2.55e-06	0.1551	22.0722
genus Ruminococcaceae UCG013	COVID-19 severity	rs76973485	G	T	0.0368	0.194976	-0.01509	0.0418213	0.067665	3.35e-06	0.8235	21.7353
genus Ruminococcaceae UCG013	COVID-19 severity	rs7784330	G	A	0.3887	-0.0498329	-0.074646	0.0112066	0.035227	8.16e-06	0.0340902	19.7735
genus Ruminococcaceae UCG013	COVID-19 severity	rs9313055	T	C	0.0686	0.105087	0.0082912	0.023446	0.061652	9.55e-06	0.893	20.0892
genus Ruminococcaceae UCG014	COVID-19 severity	rs10495392	C	T	0.1193	-0.082486	-0.068617	0.0187194	0.055726	9.96e-06	0.2182	19.4166
genus Ruminococcaceae UCG014	COVID-19 severity	rs10791168	A	G	0.1839	-0.0664624	0.022332	0.0150069	0.043957	9.76e-06	0.611399	19.6142
genus Ruminococcaceae UCG014	COVID-19 severity	rs10941294	C	T	0.0686	-0.122057	-0.0182	0.0260017	0.052944	2.4e-06	0.730999	22.0356
genus Ruminococcaceae UCG014	COVID-19 severity	rs115777838	T	C	0.0537	-0.18835	0.083519	0.0386643	0.078714	4.62e-07	0.2887	23.7306
genus Ruminococcaceae UCG014	COVID-19 severity	rs12638134	T	G	0.3897	0.0582548	0.018525	0.0119657	0.034492	1.21e-06	0.591199	23.702
genus Ruminococcaceae UCG014	COVID-19 severity	rs34402072	C	T	0.1918	-0.0688023	-0.0011004	0.0156083	0.043621	9.8e-06	0.9799	19.431
genus Ruminococcaceae UCG014	COVID-19 severity	rs56105232	G	A	0.0726	0.139276	0.012995	0.0299132	0.06953	2.91e-06	0.8517	21.6783
genus Ruminococcaceae UCG014	COVID-19 severity	rs72809222	T	C	0.2515	0.0671775	-0.040311	0.0139838	0.03858	2.41e-06	0.2961	23.078
genus Ruminococcaceae UCG014	COVID-19 severity	rs73186226	G	A	0.0875	-0.0993852	0.018156	0.0216819	0.047157	6.72e-06	0.7002	21.0112
genus Ruminococcaceae UCG014	COVID-19 severity	rs853612	A	G	0.4026	-0.0528257	0.02935	0.0119367	0.034419	9.75e-06	0.3938	19.585
genus Ruminococcaceae UCG014	COVID-19 severity	rs995642	C	T	0.326	0.060048	0.0045765	0.0126417	0.028227	1.9e-06	0.8712	22.5625
genus Ruminococcus1	COVID-19 severity	rs10167839	A	G	0.3439	0.0519509	-0.066637	0.0116306	0.036493	8.09e-06	0.06785	19.9516
genus Ruminococcus1	COVID-19 severity	rs11783695	G	T	0.1511	-0.0734114	0.044376	0.0161398	0.038542	4.73e-06	0.2496	20.6886
genus Ruminococcus1	COVID-19 severity	rs17781867	C	T	0.0924	0.0999271	0.086368	0.0211728	0.064245	1.96e-06	0.1788	22.2746
genus Ruminococcus1	COVID-19 severity	rs6105066	T	C	0.2495	-0.0607052	0.019781	0.013425	0.043219	5.06e-06	0.647201	20.4467
genus Ruminococcus1	COVID-19 severity	rs6493760	C	T	0.3966	0.0535262	-0.025173	0.0115885	0.03556	3.38e-06	0.479001	21.3345
genus Ruminococcus1	COVID-19 severity	rs7117576	A	G	0.0885	0.0829505	0.029512	0.0170891	0.041151	6.48e-07	0.473301	23.5612
genus Ruminococcus1	COVID-19 severity	rs7583465	C	T	0.3767	0.0527654	0.057098	0.0112619	0.026962	2.56e-06	0.0342003	21.9521
genus Ruminococcus1	COVID-19 severity	rs78572139	G	A	0.0706	0.125038	-0.015555	0.0279411	0.056971	5.23e-06	0.7848	20.026
genus Ruminococcus1	COVID-19 severity	rs78613526	G	A	0.0427	0.167497	-0.0069757	0.0367639	0.082714	5.11e-06	0.9328	20.7572
genus Ruminococcus2	COVID-19 severity	rs12406309	A	C	0.1909	-0.063193	0.020893	0.0142275	0.042806	9.79e-06	0.6255	19.7277
genus Ruminococcus2	COVID-19 severity	rs12986628	C	T	0.2127	0.0665937	0.045777	0.0140168	0.043456	2.14e-06	0.2922	22.5719
genus Ruminococcus2	COVID-19 severity	rs1819812	G	T	0.1163	0.0842356	0.049398	0.0184893	0.052216	5.28e-06	0.3441	20.7563
genus Ruminococcus2	COVID-19 severity	rs2368224	T	G	0.0477	0.199648	-0.13271	0.0438453	0.068718	3.63e-06	0.0534601	20.7339
genus Ruminococcus2	COVID-19 severity	rs2846589	G	T	0.4543	0.0522093	0.019539	0.0116382	0.036882	7.59e-06	0.5963	20.1246
genus Ruminococcus2	COVID-19 severity	rs2997412	A	G	0.2803	-0.0568439	0.013771	0.0122325	0.037902	4.22e-06	0.716401	21.5943
genus Ruminococcus2	COVID-19 severity	rs4400279	A	G	0.3638	0.0546114	0.0023497	0.0120077	0.034592	5.8e-06	0.9458	20.6844
genus Ruminococcus2	COVID-19 severity	rs4799823	C	T	0.1392	0.0837001	-0.040626	0.0182263	0.053033	5.4e-06	0.4436	21.0891
genus Ruminococcus2	COVID-19 severity	rs55707116	C	A	0.1024	0.0865521	0.02708	0.0189141	0.044154	8.01e-06	0.539699	20.9404
genus Ruminococcus2	COVID-19 severity	rs58681734	A	G	0.1511	0.0723875	-0.035547	0.0160787	0.04762	4.18e-06	0.4554	20.2687
genus Ruminococcus2	COVID-19 severity	rs61791565	T	C	0.3688	-0.0523503	0.032157	0.0117119	0.037587	6.79e-06	0.3922	19.9795
genus Ruminococcus2	COVID-19 severity	rs75140805	T	G	0.1581	0.0836825	0.04719	0.0176445	0.051689	3.95e-06	0.3613	22.4931
genus Ruminococcus2	COVID-19 severity	rs7635831	G	A	0.2932	0.0618344	-0.012006	0.0129031	0.042816	1.98e-06	0.7792	22.9652
genus Ruminococcus2	COVID-19 severity	rs7693984	G	A	0.0825	-0.102822	0.024039	0.0235087	0.060266	9.42e-06	0.69	19.13
genus Ruminococcus2	COVID-19 severity	rs78120384	A	G	0.0726	-0.192815	-0.059562	0.0392045	0.060311	3.31e-07	0.3234	24.1887
genus Sellimonas	COVID-19 severity	rs113379006	T	C	0.168	-0.162759	0.024861	0.0357025	0.035745	7.21e-06	0.4867	20.7822
genus Sellimonas	COVID-19 severity	rs2016057	A	C	0.3907	-0.125878	0.027358	0.0256153	0.027078	1.03e-06	0.3123	24.1489
genus Sellimonas	COVID-19 severity	rs2187447	A	C	0.0606	0.243457	-0.14939	0.0527695	0.071688	3.98e-06	0.0371698	21.2852
genus Sellimonas	COVID-19 severity	rs2371572	A	C	0.5487	0.127349	0.058448	0.0250862	0.034253	4.46e-07	0.0879407	25.7703
genus Sellimonas	COVID-19 severity	rs41816	A	G	0.2515	0.132201	-1.7447e-05	0.0291087	0.041771	8.39e-06	0.9997	20.6265
genus Sellimonas	COVID-19 severity	rs4600608	A	G	0.2386	-0.137152	-0.071474	0.0301702	0.04151	4.95e-06	0.0850903	20.6656
genus Sellimonas	COVID-19 severity	rs553697	T	C	0.162	-0.153767	-0.027386	0.0339099	0.049766	6.13e-06	0.582101	20.5625
genus Sellimonas	COVID-19 severity	rs56203279	T	C	0.33	-0.124045	0.010994	0.0269115	0.029092	3.72e-06	0.7055	21.2463
genus Senegalimassilia	COVID-19 severity	rs10036909	C	T	0.0696	0.185519	0.13068	0.0400881	0.065374	8.05e-06	0.0456205	21.4165
genus Senegalimassilia	COVID-19 severity	rs11787826	C	A	0.4284	0.081327	-0.028944	0.0171154	0.02675	2.63e-06	0.2792	22.5785
genus Senegalimassilia	COVID-19 severity	rs1990708	A	C	0.1262	-0.109619	0.0021659	0.0247785	0.037926	8.91e-06	0.9545	19.5715
genus Senegalimassilia	COVID-19 severity	rs2017373	C	T	0.3738	0.0782258	-0.0086558	0.0176841	0.027241	9.5e-06	0.750699	19.5675
genus Senegalimassilia	COVID-19 severity	rs7225245	G	A	0.4583	0.079173	-0.0043967	0.0170421	0.036753	4.18e-06	0.9048	21.5828
genus Slackia	COVID-19 severity	rs12440440	A	G	0.3091	0.0901934	-0.012916	0.0190582	0.036934	2.63e-06	0.726599	22.3967
genus Slackia	COVID-19 severity	rs16894137	C	T	0.1431	-0.122792	-0.0091848	0.0263047	0.037533	2.71e-06	0.8067	21.7909
genus Slackia	COVID-19 severity	rs35156985	T	C	0.0636	-0.155709	0.059907	0.0348085	0.063788	8.06e-06	0.3477	20.0105
genus Slackia	COVID-19 severity	rs4492265	A	G	0.3101	-0.0905757	0.042207	0.0191658	0.028626	2.41e-06	0.1404	22.3341
genus Slackia	COVID-19 severity	rs8901	C	T	0.3708	0.0934594	-0.017744	0.0186813	0.034754	6.07e-07	0.6097	25.0283
genus Streptococcus	COVID-19 severity	rs10028567	C	T	0.0815	-0.0921167	0.030618	0.0191881	0.048283	7.3e-06	0.526	23.0469
genus Streptococcus	COVID-19 severity	rs10448310	A	G	0.4304	-0.0517935	0.021481	0.0111324	0.034019	3.31e-06	0.5278	21.6459
genus Streptococcus	COVID-19 severity	rs11110281	T	C	0.0676	-0.137519	-3.5801e-06	0.0227398	0.056443	2.58e-09	0.9999	36.5722
genus Streptococcus	COVID-19 severity	rs11720390	G	A	0.0746	0.107024	0.015451	0.0228121	0.051983	3.59e-06	0.7663	22.0105
genus Streptococcus	COVID-19 severity	rs11764382	A	G	0.1909	-0.0695345	-0.016724	0.0143671	0.043426	1.29e-06	0.7001	23.424
genus Streptococcus	COVID-19 severity	rs17708276	A	G	0.1282	-0.0793955	-0.12728	0.0170628	0.053865	3.04e-06	0.0181301	21.6518
genus Streptococcus	COVID-19 severity	rs1918540	G	A	0.2525	0.059639	0.020476	0.0128148	0.039092	2.44e-06	0.6004	21.6589
genus Streptococcus	COVID-19 severity	rs2370083	G	T	0.0885	-0.0816836	0.082667	0.0185851	0.055028	9.75e-06	0.133	19.317
genus Streptococcus	COVID-19 severity	rs4968759	A	G	0.4264	-0.0515109	-0.0029648	0.0112068	0.027268	3.78e-06	0.9134	21.1268
genus Streptococcus	COVID-19 severity	rs57646748	G	A	0.0676	-0.0907696	-0.008765	0.0200344	0.048758	5.48e-06	0.8573	20.527
genus Streptococcus	COVID-19 severity	rs6806351	T	C	0.2087	-0.0633829	-0.0099512	0.0136647	0.041721	4.94e-06	0.8115	21.515
genus Streptococcus	COVID-19 severity	rs71481756	T	G	0.0994	0.0931048	0.058591	0.0207949	0.069442	6.51e-06	0.3988	20.0461
genus Streptococcus	COVID-19 severity	rs72739637	A	G	0.1064	0.0959942	-0.035945	0.0193213	0.04261	1.03e-06	0.3989	24.6842
genus Streptococcus	COVID-19 severity	rs7916711	A	G	0.0646	0.102891	0.018378	0.0217362	0.054424	2.72e-06	0.7356	22.4071
genus Streptococcus	COVID-19 severity	rs9903102	C	A	0.164	-0.0709483	-0.095732	0.0155275	0.038837	4.18e-06	0.0137	20.8776
genus Subdoligranulum	COVID-19 severity	rs10065321	T	C	0.3678	-0.0512828	0.050371	0.0108105	0.034598	2.1e-06	0.1454	22.5035
genus Subdoligranulum	COVID-19 severity	rs10497836	C	T	0.2803	-0.0524065	0.019522	0.0118697	0.029371	8.38e-06	0.5063	19.4934
genus Subdoligranulum	COVID-19 severity	rs1667315	G	A	0.4374	0.0485017	0.011264	0.0107452	0.034059	6.72e-06	0.740901	20.3744
genus Subdoligranulum	COVID-19 severity	rs2114677	C	T	0.0557	-0.104176	-0.05508	0.0230829	0.054585	2.72e-06	0.3129	20.3685
genus Subdoligranulum	COVID-19 severity	rs2171249	C	T	0.0736	0.106744	-0.0062407	0.0233213	0.074572	4.51e-06	0.9333	20.9498
genus Subdoligranulum	COVID-19 severity	rs35940633	G	A	0.3628	-0.0511008	0.037074	0.011001	0.035971	4.22e-06	0.3027	21.5769
genus Subdoligranulum	COVID-19 severity	rs3761728	T	G	0.2425	-0.0543458	0.024334	0.0118866	0.031296	3.87e-06	0.4368	20.9033
genus Subdoligranulum	COVID-19 severity	rs4347804	A	G	0.0417	0.166063	0.047283	0.0357483	0.095769	2.18e-06	0.6215	21.5792
genus Subdoligranulum	COVID-19 severity	rs6555306	T	C	0.1223	-0.0740777	0.043219	0.0155463	0.039753	2.81e-06	0.277	22.705
genus Subdoligranulum	COVID-19 severity	rs75158211	T	C	0.1113	-0.072343	-0.030345	0.015933	0.055281	7.52e-06	0.5831	20.6156
genus Subdoligranulum	COVID-19 severity	rs76528319	G	T	0.0398	-0.143279	0.078749	0.0310662	0.060548	7.41e-06	0.1934	21.2709
genus Sutterella	COVID-19 severity	rs1145877	A	G	0.159	-0.073548	0.0043071	0.0162413	0.04651	7.2e-06	0.9262	20.5068
genus Sutterella	COVID-19 severity	rs11591622	T	G	0.2157	-0.0688382	-0.062534	0.0151375	0.030851	6.5e-06	0.0426697	20.68
genus Sutterella	COVID-19 severity	rs13173038	A	G	0.2207	-0.0718076	7.0775e-06	0.0151627	0.03279	2.73e-06	0.9998	22.4278
genus Sutterella	COVID-19 severity	rs143438747	T	C	0.0547	-0.145793	0.03659	0.0306867	0.087604	3.28e-06	0.6762	22.572
genus Sutterella	COVID-19 severity	rs2050185	G	A	0.3777	0.0575138	-0.020944	0.0128766	0.034603	7.97e-06	0.544999	19.9499
genus Sutterella	COVID-19 severity	rs2321387	G	A	0.5298	-0.0592876	0.03334	0.0124509	0.034336	1.87e-06	0.3315	22.6738
genus Sutterella	COVID-19 severity	rs2613606	C	T	0.3936	-0.0556794	0.020595	0.0124117	0.034399	7.2e-06	0.5494	20.1244
genus Sutterella	COVID-19 severity	rs607327	C	T	0.3767	0.0578334	0.05938	0.0129053	0.028197	6.63e-06	0.0352201	20.0827
genus Sutterella	COVID-19 severity	rs62501473	G	A	0.2286	0.0694233	0.014599	0.0149416	0.04341	5.52e-06	0.7366	21.588
genus Sutterella	COVID-19 severity	rs7499539	A	G	0.3231	0.0617478	-0.019278	0.0130998	0.035483	2.36e-06	0.5869	22.2183
genus Sutterella	COVID-19 severity	rs7638039	T	C	0.2326	0.0645624	0.036934	0.0143887	0.039179	8.66e-06	0.3458	20.1335
genus Sutterella	COVID-19 severity	rs9350083	T	G	0.2992	-0.0593069	-0.078389	0.0133929	0.029055	8.23e-06	0.00697702	19.6091
genus Terrisporobacter	COVID-19 severity	rs1883097	C	T	0.0557	0.226399	0.036929	0.0454642	0.058396	4.16e-07	0.5271	24.7976
genus Terrisporobacter	COVID-19 severity	rs2569953	A	C	0.4195	-0.0775591	0.017599	0.0174641	0.034347	8.95e-06	0.6084	19.723
genus Terrisporobacter	COVID-19 severity	rs2872237	C	A	0.4344	-0.0814505	-0.032501	0.0175943	0.035726	3.97e-06	0.363	21.431
genus Terrisporobacter	COVID-19 severity	rs58405430	G	T	0.1153	0.134617	-0.03769	0.0301177	0.042152	7.94e-06	0.3712	19.9782
genus Terrisporobacter	COVID-19 severity	rs7184125	T	C	0.2326	0.091256	-0.046003	0.0205493	0.041673	8.48e-06	0.2696	19.7209
genus Turicibacter	COVID-19 severity	rs11054680	T	C	0.0964	-0.104751	0.049763	0.0226998	0.043498	2.31e-06	0.2526	21.2949
genus Turicibacter	COVID-19 severity	rs11666533	C	T	0.0795	-0.111689	0.0070643	0.0248436	0.045907	7.37e-06	0.8777	20.2112
genus Turicibacter	COVID-19 severity	rs12603364	T	C	0.1074	0.110861	0.035186	0.0225598	0.040315	8.67e-07	0.3828	24.1482
genus Turicibacter	COVID-19 severity	rs149744580	A	G	0.0527	0.169883	0.042794	0.0315478	0.074467	7.01e-08	0.565501	28.9974
genus Turicibacter	COVID-19 severity	rs2834977	T	C	0.173	-0.0959995	0.0043026	0.0208261	0.035814	3.96e-06	0.9044	21.2482
genus Turicibacter	COVID-19 severity	rs2952020	G	A	0.2227	-0.0759019	0.046647	0.0165764	0.040041	5.63e-06	0.244	20.9665
genus Turicibacter	COVID-19 severity	rs4869133	G	A	0.0885	0.131186	0.022398	0.027197	0.051972	2.55e-06	0.6665	23.2667
genus Turicibacter	COVID-19 severity	rs55756211	T	C	0.1163	-0.115115	-0.018023	0.0240708	0.043077	2.81e-06	0.6757	22.871
genus Turicibacter	COVID-19 severity	rs7199484	G	A	0.332	-0.0731428	0.059597	0.0160172	0.03733	5.77e-06	0.1104	20.8532
genus Tyzzerella3	COVID-19 severity	rs10898797	C	T	0.1571	0.12238	-0.012055	0.0274683	0.035844	8.85e-06	0.7366	19.85
genus Tyzzerella3	COVID-19 severity	rs112102233	A	G	0.0666	-0.216348	0.04127	0.0477575	0.076826	6.18e-06	0.5911	20.5222
genus Tyzzerella3	COVID-19 severity	rs1232220	G	T	0.1262	-0.143869	0.052098	0.031828	0.051089	7.91e-06	0.3078	20.4323
genus Tyzzerella3	COVID-19 severity	rs17706273	T	C	0.1521	-0.140368	-0.02972	0.0274708	0.038086	5.88e-07	0.4352	26.1094
genus Tyzzerella3	COVID-19 severity	rs191093	G	A	0.0795	0.159008	-0.013105	0.0353306	0.063616	6.76e-06	0.8368	20.2552
genus Tyzzerella3	COVID-19 severity	rs4904512	T	C	0.1988	-0.117151	0.0044447	0.0250306	0.033926	3.09e-06	0.8958	21.9054
genus Tyzzerella3	COVID-19 severity	rs55799124	A	G	0.2068	-0.11435	-0.031818	0.0238604	0.051265	1.34e-06	0.5348	22.9677
genus Tyzzerella3	COVID-19 severity	rs67476743	T	G	0.2853	0.132164	-0.10489	0.022208	0.038677	3.74e-09	0.00668806	35.4165
genus Tyzzerella3	COVID-19 severity	rs6920448	C	T	0.1153	-0.141081	0.063584	0.0305446	0.051384	4.15e-06	0.2159	21.3337
genus Tyzzerella3	COVID-19 severity	rs7019909	T	C	0.1014	0.144156	-0.074098	0.0301626	0.044867	1.76e-06	0.0986393	22.8414
genus Tyzzerella3	COVID-19 severity	rs7333521	T	C	0.0427	-0.207191	-0.019812	0.0453121	0.058186	4.88e-06	0.7335	20.9082
genus Tyzzerella3	COVID-19 severity	rs75091807	G	T	0.0905	-0.184966	0.034555	0.0383029	0.067073	1.71e-06	0.6064	23.3196
genus Tyzzerella3	COVID-19 severity	rs7561370	T	C	0.1223	0.131341	0.057516	0.0286292	0.041469	1.52e-06	0.1655	21.0466
genus Veillonella	COVID-19 severity	rs11141494	G	A	0.1948	-0.0783421	-0.010803	0.0174393	0.04319	9.75e-06	0.8025	20.1806
genus Veillonella	COVID-19 severity	rs1882878	A	G	0.3062	-0.0768966	0.0020162	0.0163908	0.037393	2.98e-06	0.957	22.0096
genus Veillonella	COVID-19 severity	rs2013594	T	C	0.3579	-0.0720698	-0.016514	0.0155153	0.036806	3.42e-06	0.653699	21.5767
genus Veillonella	COVID-19 severity	rs55807413	A	G	0.0974	0.107329	0.059408	0.0237633	0.058859	5.51e-06	0.3128	20.3996
genus Veillonella	COVID-19 severity	rs62376424	C	T	0.334	-0.0762216	0.068254	0.0163499	0.035533	3.65e-06	0.0547495	21.7333
genus Veillonella	COVID-19 severity	rs6656807	A	G	0.4245	0.0703062	0.0090721	0.0153954	0.038295	5.5e-06	0.8127	20.8548
genus Veillonella	COVID-19 severity	rs742016	A	G	0.4235	-0.0688571	-0.041464	0.0149769	0.03462	4.66e-06	0.231	21.1375
genus Victivallis	COVID-19 severity	rs11899949	G	A	0.2773	0.130568	0.051261	0.0276239	0.039245	2.77e-06	0.1915	22.341
genus Victivallis	COVID-19 severity	rs12512543	A	C	0.1213	-0.178036	0.068357	0.0374344	0.054664	2.54e-06	0.2111	22.619
genus Victivallis	COVID-19 severity	rs173120	T	C	0.2455	0.13381	-0.031771	0.0290127	0.041345	7.65e-06	0.4422	21.2715
genus Victivallis	COVID-19 severity	rs1882775	A	G	0.2237	-0.13827	0.013802	0.031273	0.042856	8.73e-06	0.7474	19.5488
genus Victivallis	COVID-19 severity	rs2546432	T	C	0.4662	-0.110803	0.017204	0.0249655	0.035687	9.93e-06	0.6297	19.6981
genus Victivallis	COVID-19 severity	rs342302	A	G	0.159	-0.152754	-0.13284	0.0351572	0.051285	8.16e-06	0.00959091	18.878
genus Victivallis	COVID-19 severity	rs4764863	G	A	0.5	0.121561	0.0049122	0.0246058	0.035389	8.22e-07	0.8896	24.4068
genus Victivallis	COVID-19 severity	rs4895919	T	C	0.4821	-0.116918	0.021186	0.0247515	0.03583	2.75e-06	0.5543	22.3128
genus Victivallis	COVID-19 severity	rs56349194	A	G	0.16	-0.158501	-0.021221	0.0315231	0.03505	6.26e-07	0.5449	25.2818
genus Victivallis	COVID-19 severity	rs911666	T	C	0.3052	-0.118576	0.034737	0.0263146	0.027779	7.65e-06	0.2111	20.3048
order Actinomycetales	COVID-19 severity	rs2889192	G	T	0.2068	0.0884052	0.02245	0.0194997	0.031736	3.97e-06	0.4793	20.5542
order Actinomycetales	COVID-19 severity	rs34583783	G	T	0.1024	0.123688	-0.013686	0.0264254	0.041975	5.54e-06	0.744399	21.9084
order Actinomycetales	COVID-19 severity	rs35011108	A	G	0.0636	0.241546	0.030149	0.0503803	0.084295	1.88e-06	0.7206	22.9868
order Actinomycetales	COVID-19 severity	rs4073240	G	A	0.3827	0.074973	0.058309	0.0164672	0.034287	5.68e-06	0.0890205	20.7287
order Actinomycetales	COVID-19 severity	rs58484246	T	C	0.326	0.075828	-0.024751	0.0168997	0.037594	6.67e-06	0.510301	20.1327
order Bacillales	COVID-19 severity	rs10233278	T	C	0.4125	-0.116319	0.053891	0.0248527	0.034139	3.51e-06	0.1144	21.9054
order Bacillales	COVID-19 severity	rs10410917	T	C	0.5964	0.11471	0.02483	0.0250025	0.02685	5.57e-06	0.3551	21.0493
order Bacillales	COVID-19 severity	rs11034576	A	G	0.0795	0.205765	-0.035489	0.0453311	0.049834	8.86e-06	0.4764	20.6039
order Bacillales	COVID-19 severity	rs11207728	G	A	0.2028	-0.14455	-0.083309	0.0316912	0.033501	5.73e-06	0.0128899	20.8047
order Bacillales	COVID-19 severity	rs11844714	A	G	0.163	-0.143245	-0.021665	0.0320272	0.043759	5.06e-06	0.6205	20.0043
order Bacillales	COVID-19 severity	rs1287018	G	A	0.16	0.141125	0.049	0.0319309	0.03567	9.87e-06	0.1695	19.5338
order Bacillales	COVID-19 severity	rs4617108	A	G	0.0606	0.248861	0.028029	0.0525929	0.068594	1.98e-06	0.682801	22.3903
order Bacillales	COVID-19 severity	rs62640857	A	G	0.1839	0.148238	-0.11858	0.0326455	0.045823	4.49e-06	0.00965695	20.6191
order Bacillales	COVID-19 severity	rs74420793	A	G	0.162	-0.164413	-0.013791	0.0353763	0.036667	3.07e-06	0.706801	21.5997
order Bacteroidales	COVID-19 severity	rs111845179	T	C	0.0616	0.102648	-0.009149	0.0213843	0.056197	9.24e-07	0.8707	23.0415
order Bacteroidales	COVID-19 severity	rs17343978	A	C	0.2604	-0.0552057	-0.029917	0.0120278	0.030779	8.36e-06	0.3311	21.0668
order Bacteroidales	COVID-19 severity	rs2032750	T	C	0.4513	-0.0508393	-0.028808	0.0106807	0.034436	1.92e-06	0.4028	22.6567
order Bacteroidales	COVID-19 severity	rs4146051	A	G	0.0557	-0.107377	-0.11154	0.0245661	0.074554	8.76e-06	0.1346	19.1051
order Bacteroidales	COVID-19 severity	rs4916508	G	A	0.4354	-0.0466729	0.0068772	0.0105312	0.033913	8.47e-06	0.8393	19.6413
order Bacteroidales	COVID-19 severity	rs55773148	G	A	0.0527	-0.121514	0.0067042	0.0236759	0.056232	3.9e-07	0.9051	26.3413
order Bacteroidales	COVID-19 severity	rs62531359	T	G	0.1451	0.0655728	-0.026044	0.0149891	0.039962	9.09e-06	0.5146	19.1381
order Bacteroidales	COVID-19 severity	rs62575403	C	T	0.0437	0.140055	0.04412	0.0311128	0.060004	7.06e-06	0.4622	20.2636
order Bacteroidales	COVID-19 severity	rs72706335	T	C	0.0656	-0.22241	0.023222	0.0493458	0.062078	7.66e-06	0.708401	20.3145
order Bacteroidales	COVID-19 severity	rs73975615	G	A	0.0109	-0.207018	0.051796	0.0442633	0.10902	1.22e-06	0.634699	21.874
order Bacteroidales	COVID-19 severity	rs7631304	G	A	0.17	-0.0645771	-0.012598	0.0132957	0.033534	8.37e-07	0.7072	23.5902
order Bacteroidales	COVID-19 severity	rs79585701	A	C	0.1292	0.0646823	0.0068022	0.0149628	0.037781	9.99e-06	0.8571	18.6872
order Bacteroidales	COVID-19 severity	rs929878	C	T	0.2445	-0.0548532	-0.062386	0.012153	0.039112	4.73e-06	0.1107	20.3723
order Bifidobacteriales	COVID-19 severity	rs10831953	G	A	0.333	0.0537537	-0.042739	0.0123746	0.027456	9.95e-06	0.1196	18.8693
order Bifidobacteriales	COVID-19 severity	rs12446429	T	C	0.1362	0.0810099	0.0088713	0.019073	0.068331	8.53e-06	0.8967	18.04
order Bifidobacteriales	COVID-19 severity	rs13020688	G	A	0.3529	0.0584045	-0.058416	0.0122081	0.035941	1.57e-06	0.1041	22.8872
order Bifidobacteriales	COVID-19 severity	rs182549	C	T	0.4911	0.11707	0.10361	0.0126703	0.041176	5.94e-20	0.0118599	85.3717
order Bifidobacteriales	COVID-19 severity	rs4957061	T	C	0.4652	0.0569873	-0.012007	0.0116907	0.034257	1.15e-06	0.726001	23.7614
order Bifidobacteriales	COVID-19 severity	rs540489	T	G	0.2336	-0.0632518	0.0071547	0.013817	0.040065	5.37e-06	0.8583	20.9567
order Bifidobacteriales	COVID-19 severity	rs55888705	A	G	0.3867	0.053673	0.0015001	0.0120586	0.027252	8.66e-06	0.9561	19.8114
order Bifidobacteriales	COVID-19 severity	rs6899771	A	G	0.0954	-0.0914312	-0.085397	0.0202604	0.045695	7.28e-06	0.0616496	20.3655
order Bifidobacteriales	COVID-19 severity	rs7174549	C	T	0.3559	0.0551726	0.11466	0.0124655	0.035437	6.87e-06	0.001214	19.5898
order Bifidobacteriales	COVID-19 severity	rs7322849	T	C	0.0964	0.110676	0.029316	0.0200996	0.074875	1.74e-08	0.695401	30.3202
order Bifidobacteriales	COVID-19 severity	rs73797465	T	G	0.0865	-0.0942612	0.097984	0.0208421	0.064661	4.85e-06	0.1297	20.4542
order Bifidobacteriales	COVID-19 severity	rs857444	C	T	0.3608	0.0553965	-0.067578	0.0120669	0.036336	3.82e-06	0.06291	21.0752
order Burkholderiales	COVID-19 severity	rs1511453	A	G	0.0636	0.0910999	0.010735	0.0199479	0.05175	8e-06	0.8357	20.8564
order Burkholderiales	COVID-19 severity	rs1928341	A	G	0.4215	0.0507782	0.025438	0.0110587	0.027024	4.52e-06	0.3465	21.0837
order Burkholderiales	COVID-19 severity	rs2321387	G	A	0.5298	-0.0508514	0.03334	0.0109588	0.034336	3.26e-06	0.3315	21.5319
order Burkholderiales	COVID-19 severity	rs2613606	C	T	0.3936	-0.0499561	0.020595	0.0109264	0.034399	4.13e-06	0.5494	20.9038
order Burkholderiales	COVID-19 severity	rs4033856	C	T	0.1292	0.0833446	-0.054392	0.0167489	0.051187	5.67e-07	0.288	24.7618
order Burkholderiales	COVID-19 severity	rs6087811	T	G	0.0815	-0.101587	-0.099019	0.0198817	0.052044	2.88e-07	0.05709	26.1077
order Burkholderiales	COVID-19 severity	rs62191117	A	G	0.2058	0.0679995	-0.038419	0.0132471	0.040644	2.79e-07	0.3445	26.3495
order Burkholderiales	COVID-19 severity	rs62395635	T	C	0.0706	0.109911	-0.063011	0.0236375	0.071019	2.9e-06	0.3749	21.6212
order Burkholderiales	COVID-19 severity	rs75242906	C	T	0.0537	-0.120974	-0.020999	0.0281273	0.062028	9.75e-06	0.734999	18.4983
order Burkholderiales	COVID-19 severity	rs7638039	T	C	0.2326	0.0580987	0.036934	0.012673	0.039179	4.84e-06	0.3458	21.017
order Burkholderiales	COVID-19 severity	rs9964679	A	G	0.3101	0.052509	0.00092011	0.011504	0.037925	6.06e-06	0.9806	20.834
order Clostridiales	COVID-19 severity	rs10774377	A	G	0.334	0.0523003	-0.062041	0.0113859	0.036848	3.81e-06	0.0922401	21.0995
order Clostridiales	COVID-19 severity	rs112334273	G	A	0.2455	0.0639383	0.0014645	0.0127404	0.043278	4.07e-07	0.973	25.1857
order Clostridiales	COVID-19 severity	rs13105690	T	C	0.2674	-0.0527441	-0.0050972	0.011818	0.038849	9.37e-06	0.8956	19.9186
order Clostridiales	COVID-19 severity	rs13179700	T	C	0.3549	0.0510953	-0.01602	0.0109569	0.036228	3.52e-06	0.6583	21.7464
order Clostridiales	COVID-19 severity	rs1842454	G	A	0.2068	-0.0543676	-0.031446	0.012734	0.040077	9.92e-06	0.4327	18.2285
order Clostridiales	COVID-19 severity	rs2273429	A	G	0.1074	-0.0726191	-0.049026	0.0153105	0.040212	4.17e-06	0.2228	22.4969
order Clostridiales	COVID-19 severity	rs6442336	C	T	0.2435	-0.0547729	0.033644	0.0124169	0.043503	9.63e-06	0.4393	19.4582
order Clostridiales	COVID-19 severity	rs6814436	T	C	0.1322	0.0741858	0.0066097	0.0150814	0.037282	9.06e-07	0.8593	24.1968
order Clostridiales	COVID-19 severity	rs6815608	T	C	0.0845	0.104089	0.0013084	0.0210883	0.066507	3.72e-07	0.9843	24.3628
order Clostridiales	COVID-19 severity	rs72738886	T	C	0.0775	0.0865333	0.098807	0.0190392	0.064154	8.42e-06	0.1235	20.6571
order Clostridiales	COVID-19 severity	rs72915163	T	C	0.2654	-0.0580246	0.010372	0.0120558	0.039384	1.39e-06	0.792301	23.1651
order Clostridiales	COVID-19 severity	rs76767978	G	A	0.1183	0.0699806	0.039976	0.0156318	0.042423	8.18e-06	0.346	20.0417
order Coriobacteriales	COVID-19 severity	rs11073596	T	G	0.34	0.0510212	-0.0043421	0.0114339	0.038129	8.14e-06	0.9093	19.9118
order Coriobacteriales	COVID-19 severity	rs11250875	T	C	0.2087	0.06075	0.014143	0.0130939	0.033058	4.83e-06	0.6688	21.5256
order Coriobacteriales	COVID-19 severity	rs11656361	A	C	0.1292	0.0773006	0.058901	0.017553	0.059511	8.02e-06	0.3223	19.3939
order Coriobacteriales	COVID-19 severity	rs12974142	G	A	0.1083	0.0789796	0.015665	0.0177205	0.043656	8.51e-06	0.719701	19.8646
order Coriobacteriales	COVID-19 severity	rs13307134	C	T	0.2356	0.0565686	-0.011473	0.0126265	0.039235	7.8e-06	0.77	20.0718
order Coriobacteriales	COVID-19 severity	rs1397793	G	A	0.3857	-0.0498855	-0.0020848	0.0112446	0.037451	9.77e-06	0.9556	19.6815
order Coriobacteriales	COVID-19 severity	rs1816223	A	G	0.2107	-0.0586265	0.10902	0.0129006	0.041958	4.84e-06	0.00936893	20.6523
order Coriobacteriales	COVID-19 severity	rs240104	T	C	0.2445	-0.0603429	0.051824	0.0126849	0.042826	1.52e-06	0.2262	22.6296
order Coriobacteriales	COVID-19 severity	rs2442778	G	A	0.0457	-0.116408	0.0047831	0.0258545	0.08134	9.03e-06	0.9531	20.2719
order Coriobacteriales	COVID-19 severity	rs3025411	A	G	0.1044	0.0926543	-0.13544	0.0209468	0.063858	8.27e-06	0.0339297	19.5657
order Coriobacteriales	COVID-19 severity	rs34739816	G	T	0.0815	0.0965017	-0.085833	0.0207666	0.068317	3.88e-06	0.209	21.5943
order Coriobacteriales	COVID-19 severity	rs67561917	A	G	0.1421	-0.0714367	-0.1309	0.0154113	0.051457	5.39e-06	0.01096	21.4863
order Coriobacteriales	COVID-19 severity	rs719099	A	G	0.1362	0.0778402	-0.022944	0.0155815	0.052105	5.43e-07	0.659699	24.9568
order Coriobacteriales	COVID-19 severity	rs8010111	G	A	0.0646	-0.103377	0.043642	0.0229286	0.053031	6.9e-06	0.4105	20.3278
order Desulfovibrionales	COVID-19 severity	rs112381107	C	T	0.0477	0.21009	-0.014613	0.0456974	0.061797	3.22e-06	0.8131	21.1363
order Desulfovibrionales	COVID-19 severity	rs11599763	T	C	0.3897	-0.0554862	0.04498	0.0117486	0.036162	2.61e-06	0.2136	22.3046
order Desulfovibrionales	COVID-19 severity	rs17791387	A	G	0.1412	-0.0727501	-0.025219	0.0154369	0.035402	2.25e-06	0.4762	22.2098
order Desulfovibrionales	COVID-19 severity	rs186073	T	C	0.4274	0.0529219	-0.017535	0.0118542	0.034505	8.74e-06	0.611299	19.931
order Desulfovibrionales	COVID-19 severity	rs2692012	A	G	0.0636	0.112244	-0.27057	0.0253553	0.08644	2.27e-06	0.00174699	19.5969
order Desulfovibrionales	COVID-19 severity	rs2838334	G	A	0.3231	0.0569024	0.086755	0.0124223	0.028771	4.17e-06	0.00256702	20.9824
order Desulfovibrionales	COVID-19 severity	rs3935584	C	T	0.496	-0.0524466	-0.025139	0.0115749	0.033801	7.2e-06	0.457	20.5306
order Desulfovibrionales	COVID-19 severity	rs4506934	C	T	0.1123	-0.0953383	0.037436	0.0201367	0.060192	2.43e-06	0.534	22.416
order Desulfovibrionales	COVID-19 severity	rs6058181	C	T	0.1233	0.0836765	-0.022725	0.0166098	0.040128	2.53e-07	0.5712	25.3792
order Desulfovibrionales	COVID-19 severity	rs62020470	A	G	0.2594	-0.0573633	-0.016265	0.0129462	0.029669	7.51e-06	0.5836	19.6329
order Desulfovibrionales	COVID-19 severity	rs72647048	T	C	0.1163	-0.0772459	0.042126	0.0170876	0.040047	9e-06	0.2928	20.4355
order Desulfovibrionales	COVID-19 severity	rs9928243	C	A	0.4254	-0.0544713	0.032813	0.0117811	0.02676	3.97e-06	0.2201	21.3779
order Enterobacteriales	COVID-19 severity	rs11026530	T	C	0.1342	0.0822408	-0.065636	0.0186379	0.041711	9.43e-06	0.1156	19.4706
order Enterobacteriales	COVID-19 severity	rs2374342	C	A	0.3569	0.0582927	-0.012654	0.0126195	0.036403	4.52e-06	0.7281	21.3376
order Enterobacteriales	COVID-19 severity	rs35673018	G	A	0.0944	0.0899642	-0.0092052	0.0202934	0.064701	7.63e-06	0.8869	19.653
order Enterobacteriales	COVID-19 severity	rs504442	T	G	0.1392	0.084159	-0.068785	0.0189479	0.053404	5.17e-06	0.1977	19.7278
order Enterobacteriales	COVID-19 severity	rs62210023	A	G	0.3519	0.0606754	0.012731	0.0130125	0.036713	3.13e-06	0.728799	21.7422
order Enterobacteriales	COVID-19 severity	rs78143293	A	G	0.1441	-0.0848521	-0.0093058	0.0170415	0.047771	1.2e-06	0.8455	24.7918
order Enterobacteriales	COVID-19 severity	rs79757635	C	A	0.161	0.0758597	-0.0086241	0.0171286	0.050159	9.32e-06	0.8635	19.6146
order Erysipelotrichales	COVID-19 severity	rs1074800	A	G	0.3986	0.0492438	-0.014875	0.010887	0.035174	6.15e-06	0.6724	20.459
order Erysipelotrichales	COVID-19 severity	rs10781552	C	T	0.3121	-0.0552212	0.059884	0.0116074	0.036701	2.33e-06	0.1028	22.6329
order Erysipelotrichales	COVID-19 severity	rs17530232	A	G	0.0765	0.10305	0.12216	0.0224648	0.066213	2.79e-06	0.0650504	21.0423
order Erysipelotrichales	COVID-19 severity	rs1884466	C	T	0.4513	-0.0475363	0.031664	0.0106939	0.034576	9.53e-06	0.3598	19.7598
order Erysipelotrichales	COVID-19 severity	rs2300774	G	A	0.4076	0.0524152	-0.0093406	0.0106784	0.026987	8.95e-07	0.7293	24.0937
order Erysipelotrichales	COVID-19 severity	rs290833	T	G	0.3688	-0.0497374	-0.040002	0.0111376	0.03763	8.03e-06	0.2878	19.9425
order Erysipelotrichales	COVID-19 severity	rs35161940	T	C	0.1272	-0.0806041	0.037634	0.0167641	0.041247	1.85e-06	0.3616	23.1182
order Erysipelotrichales	COVID-19 severity	rs4078432	C	T	0.1809	-0.0608929	0.090128	0.0133764	0.042244	4.23e-06	0.0328799	20.7232
order Erysipelotrichales	COVID-19 severity	rs56970041	T	G	0.1113	0.0724144	0.068029	0.0164471	0.058471	5.4e-06	0.2446	19.3854
order Erysipelotrichales	COVID-19 severity	rs62504403	C	T	0.2356	0.0681159	0.027966	0.0127883	0.040825	1.12e-07	0.4933	28.3706
order Erysipelotrichales	COVID-19 severity	rs7234058	T	C	0.0974	-0.0945759	0.0050177	0.0194091	0.046009	9.12e-07	0.9132	23.7438
order Erysipelotrichales	COVID-19 severity	rs7826267	T	G	0.0746	-0.0839071	0.049499	0.0199131	0.067028	9.28e-06	0.4602	17.755
order Erysipelotrichales	COVID-19 severity	rs8003149	C	T	0.2823	0.0538798	-0.022434	0.0116888	0.029657	4.08e-06	0.4494	21.2477
order Gastranaerophilales	COVID-19 severity	rs11150282	T	C	0.3211	0.098235	-0.030553	0.0197127	0.03695	7.36e-07	0.4083	24.8337
order Gastranaerophilales	COVID-19 severity	rs113884518	T	C	0.0487	-0.20591	-0.015908	0.0455376	0.053984	7.74e-06	0.768199	20.4463
order Gastranaerophilales	COVID-19 severity	rs28678345	T	C	0.0467	0.213083	-0.12089	0.0471377	0.073442	8.06e-06	0.0997493	20.4344
order Gastranaerophilales	COVID-19 severity	rs367480	G	A	0.4274	-0.0841649	0.028678	0.0185948	0.026673	7.52e-06	0.2823	20.4871
order Gastranaerophilales	COVID-19 severity	rs4129395	G	A	0.4264	0.0904264	0.00058397	0.0185253	0.026684	1.22e-06	0.9825	23.8264
order Gastranaerophilales	COVID-19 severity	rs789069	A	C	0.172	-0.10413	0.0040387	0.0234459	0.033733	6.5e-06	0.9047	19.725
order Gastranaerophilales	COVID-19 severity	rs79790072	T	C	0.0567	0.226103	0.10253	0.0488017	0.093962	3.54e-06	0.2752	21.4655
order Gastranaerophilales	COVID-19 severity	rs8028558	A	G	0.4046	0.08346	-0.061456	0.0188504	0.026962	9.78e-06	0.0226501	19.6027
order Gastranaerophilales	COVID-19 severity	rs9864379	T	C	0.1133	-0.160521	-0.040035	0.0292752	0.04488	4.66e-08	0.3724	30.0653
order Lactobacillales	COVID-19 severity	rs11110282	A	G	0.0676	-0.10239	0.0022311	0.0217849	0.055656	3.96e-06	0.968	22.0903
order Lactobacillales	COVID-19 severity	rs11627423	C	A	0.3897	0.0499263	-0.01553	0.0109744	0.035156	5.09e-06	0.658701	20.6965
order Lactobacillales	COVID-19 severity	rs11730038	G	A	0.2406	-0.0605384	-0.0013401	0.0129052	0.042098	5.1e-06	0.9746	22.0055
order Lactobacillales	COVID-19 severity	rs12797734	T	C	0.2525	0.0571279	-0.028025	0.0127113	0.030379	7.77e-06	0.3563	20.1984
order Lactobacillales	COVID-19 severity	rs1595463	C	A	0.4871	0.0479749	0.0091693	0.0108801	0.03601	7.44e-06	0.799	19.4428
order Lactobacillales	COVID-19 severity	rs2370083	G	T	0.0885	-0.08054	0.082667	0.0180992	0.055028	8.33e-06	0.133	19.8018
order Lactobacillales	COVID-19 severity	rs2952251	A	G	0.2525	-0.0629317	-0.087468	0.0124177	0.038975	3.36e-07	0.0248199	25.6834
order Lactobacillales	COVID-19 severity	rs34989881	A	G	0.0656	0.113479	0.12832	0.0246452	0.081238	4.09e-06	0.1142	21.2015
order Lactobacillales	COVID-19 severity	rs35344081	G	A	0.2406	0.0642442	0.025216	0.0127358	0.031816	4.16e-07	0.428	25.4456
order Lactobacillales	COVID-19 severity	rs4028634	T	C	0.4254	0.0532915	0.017905	0.01101	0.0271	1.35e-06	0.5088	23.4284
order Lactobacillales	COVID-19 severity	rs57872228	C	T	0.171	-0.0688415	0.057118	0.0146994	0.047742	2.58e-06	0.2315	21.9332
order Lactobacillales	COVID-19 severity	rs74663707	C	T	0.0726	0.0982594	-0.043515	0.0224613	0.064158	8.4e-06	0.4976	19.1373
order Lactobacillales	COVID-19 severity	rs77558518	A	G	0.0646	-0.106466	0.068355	0.0223484	0.054897	1.67e-06	0.2131	22.695
order Lactobacillales	COVID-19 severity	rs78938557	T	C	0.0676	0.10553	-0.034729	0.0233581	0.069933	2.31e-06	0.6195	20.4117
order Methanobacteriales	COVID-19 severity	rs10202904	T	G	0.4672	-0.121754	-0.02254	0.0235357	0.034106	3.01e-07	0.5087	26.7615
order Methanobacteriales	COVID-19 severity	rs10424197	G	A	0.325	-0.111274	0.019534	0.0247517	0.036838	9.28e-06	0.595899	20.2106
order Methanobacteriales	COVID-19 severity	rs4257531	G	A	0.1143	0.164498	0.077862	0.0364959	0.055301	7.44e-06	0.1591	20.3158
order Methanobacteriales	COVID-19 severity	rs56131665	G	A	0.0934	0.178661	0.084236	0.039298	0.058443	6.18e-06	0.1495	20.669
order Methanobacteriales	COVID-19 severity	rs62241835	G	T	0.0915	-0.203385	-0.013557	0.0417931	0.045709	1.63e-06	0.7668	23.6827
order Methanobacteriales	COVID-19 severity	rs6508769	T	C	0.165	0.153519	0.059012	0.0344519	0.045955	8.23e-06	0.1991	19.8564
order Methanobacteriales	COVID-19 severity	rs73068003	G	T	0.1223	-0.15814	-0.025768	0.0351803	0.051937	8.45e-06	0.619801	20.2063
order Methanobacteriales	COVID-19 severity	rs73457410	A	G	0.0666	0.21534	0.0016309	0.0436695	0.050801	1.41e-06	0.9744	24.316
order Methanobacteriales	COVID-19 severity	rs75208022	C	T	0.0765	-0.227245	0.0029335	0.048763	0.052924	5.92e-06	0.9558	21.7173
order Methanobacteriales	COVID-19 severity	rs894996	C	A	0.0716	0.216999	-0.065053	0.0449076	0.050235	1.88e-06	0.1953	23.3495
order Mollicutes RF9	COVID-19 severity	rs11779863	G	A	0.2068	-0.0772768	-0.076638	0.0172171	0.041075	6.69e-06	0.0620698	20.1456
order Mollicutes RF9	COVID-19 severity	rs12566890	T	G	0.0954	-0.103134	-0.038103	0.0241775	0.06737	8.11e-06	0.5717	18.1961
order Mollicutes RF9	COVID-19 severity	rs13100746	C	T	0.4095	0.0638979	-0.065357	0.0142685	0.03424	7.29e-06	0.0562898	20.0546
order Mollicutes RF9	COVID-19 severity	rs17235252	T	C	0.0944	-0.122002	-0.092924	0.0255463	0.056921	2.16e-06	0.1026	22.8076
order Mollicutes RF9	COVID-19 severity	rs3932485	C	T	0.4284	0.0626209	-0.013213	0.0141623	0.026896	9.93e-06	0.623199	19.551
order Mollicutes RF9	COVID-19 severity	rs515984	T	C	0.174	-0.0875451	0.023392	0.0190685	0.046706	6.61e-06	0.6165	21.078
order Mollicutes RF9	COVID-19 severity	rs638542	G	A	0.2863	-0.070592	-0.032963	0.0157049	0.029957	5.17e-06	0.2712	20.2041
order Mollicutes RF9	COVID-19 severity	rs74603314	T	C	0.0457	0.230767	0.18335	0.0489701	0.08799	2.28e-06	0.0371801	22.2068
order Mollicutes RF9	COVID-19 severity	rs76373661	G	A	0.1133	0.0908218	-0.031071	0.0202986	0.039773	5.16e-06	0.4347	20.0193
order Mollicutes RF9	COVID-19 severity	rs7706512	G	A	0.504	0.0657351	-0.01903	0.0138979	0.035538	2.27e-06	0.5923	22.3715
order Mollicutes RF9	COVID-19 severity	rs7801843	A	G	0.1292	-0.0869495	0.030708	0.0194509	0.038513	9.47e-06	0.4253	19.9826
order Mollicutes RF9	COVID-19 severity	rs7853673	G	A	0.5139	-0.0624389	-0.063204	0.0139833	0.034546	6.73e-06	0.0673101	19.9386
order Mollicutes RF9	COVID-19 severity	rs949341	G	A	0.3201	0.0656602	0.017294	0.0147216	0.037179	7.73e-06	0.6418	19.8926
order NB1n	COVID-19 severity	rs11251024	G	A	0.33	0.104201	0.053279	0.0206737	0.027652	6.63e-07	0.0540095	25.4043
order NB1n	COVID-19 severity	rs11606187	A	G	0.1074	-0.154539	-0.026433	0.0326288	0.054481	3.31e-06	0.6275	22.4324
order NB1n	COVID-19 severity	rs13385922	T	C	0.4056	0.0929494	-0.010726	0.0201348	0.034368	3.97e-06	0.755	21.3107
order NB1n	COVID-19 severity	rs166849	G	A	0.3897	0.0911053	0.0094621	0.0202239	0.026824	7.74e-06	0.724299	20.2934
order NB1n	COVID-19 severity	rs2172426	C	T	0.4473	-0.10212	0.0070426	0.0198947	0.034081	3.17e-07	0.8363	26.348
order NB1n	COVID-19 severity	rs267959	A	G	0.3429	0.0988612	0.039523	0.0209676	0.028104	2.62e-06	0.1596	22.2308
order NB1n	COVID-19 severity	rs60583455	T	C	0.3757	0.108934	0.04336	0.021177	0.037519	2.6e-07	0.2478	26.4604
order NB1n	COVID-19 severity	rs60775321	T	C	0.3012	-0.0962425	-0.0374	0.0213842	0.035909	7.1e-06	0.2976	20.2558
order NB1n	COVID-19 severity	rs72671304	T	C	0.0696	0.172322	-0.072144	0.0370028	0.051134	3.8e-06	0.1583	21.6876
order NB1n	COVID-19 severity	rs7911787	G	T	0.0656	-0.223071	-0.010762	0.0470232	0.0734	3.39e-06	0.8834	22.504
order NB1n	COVID-19 severity	rs8126061	T	C	0.0954	-0.159135	0.055477	0.0351904	0.045616	7.36e-06	0.2239	20.4496
order NB1n	COVID-19 severity	rs9542068	T	C	0.3211	0.0990709	0.013761	0.0218149	0.037984	6.52e-06	0.7171	20.6245
order Pasteurellales	COVID-19 severity	rs10965428	C	A	0.0795	-0.119902	-0.046008	0.0258219	0.045043	4.29e-06	0.3071	21.5614
order Pasteurellales	COVID-19 severity	rs111582866	G	A	0.1014	-0.113957	-0.0047105	0.0256403	0.055222	7.07e-06	0.932	19.7532
order Pasteurellales	COVID-19 severity	rs12050685	A	G	0.3598	-0.0670948	-0.0034612	0.015239	0.027022	9.19e-06	0.8981	19.385
order Pasteurellales	COVID-19 severity	rs16970009	A	G	0.0437	0.187381	0.049271	0.0429572	0.055923	7.32e-06	0.3783	19.0275
order Pasteurellales	COVID-19 severity	rs35510	A	G	0.0785	0.122729	-0.0069887	0.0264958	0.049952	4.02e-06	0.8887	21.4557
order Pasteurellales	COVID-19 severity	rs4822728	T	C	0.4374	0.0685479	-0.013004	0.0149032	0.035804	4.72e-06	0.7165	21.1557
order Pasteurellales	COVID-19 severity	rs6972479	A	G	0.2425	-0.0781862	-0.074222	0.0175366	0.040958	7.75e-06	0.06996	19.8779
order Pasteurellales	COVID-19 severity	rs72756943	G	A	0.0855	0.13988	-0.010632	0.0303029	0.071023	3.35e-06	0.881	21.308
order Pasteurellales	COVID-19 severity	rs73139353	A	C	0.0646	-0.222573	0.1588	0.0484634	0.079824	8.71e-06	0.0466595	21.0919
order Pasteurellales	COVID-19 severity	rs76022354	C	T	0.0328	0.24289	0.087885	0.0500406	0.092759	1.83e-06	0.3434	23.5599
order Pasteurellales	COVID-19 severity	rs78909003	T	C	0.0497	-0.241159	0.013806	0.0498372	0.063961	2.05e-06	0.8291	23.4154
order Pasteurellales	COVID-19 severity	rs9382510	C	T	0.2455	-0.0881865	-0.030305	0.0169965	0.039487	2.48e-07	0.4428	26.9207
order Pasteurellales	COVID-19 severity	rs9895850	T	C	0.0497	-0.176406	-0.011957	0.041017	0.064396	9.08e-06	0.8527	18.497
order Pasteurellales	COVID-19 severity	rs9938097	T	C	0.3668	-0.0710386	0.0023563	0.0158024	0.037223	8.23e-06	0.9495	20.2088
order Rhodospirillales	COVID-19 severity	rs1035406	G	A	0.0994	-0.114725	-0.0096099	0.0247994	0.043027	4.07e-06	0.8233	21.401
[truncated: 4,413 more rows]

## Sheet: Table S3
Exposure	Outcome	Method	No.SNP	P-value	OR	OR_95% CI lower limit	OR_95% CI upper limit	P-FDR	Q	Q_df	Q_p-value
phylum Actinobacteria	COVID severity	IVW-FE	15	0.12118	1.27408	0.937907	1.73075	0.736942	18.8646	14	0.170186
phylum Bacteroidetes	COVID severity	IVW-FE	11	0.561342	1.08884	0.817028	1.45107	0.736942	5.3637	10	0.865597
phylum Cyanobacteria	COVID severity	IVW-FE	8	0.720972	0.958544	0.759807	1.20926	0.811094	10.3523	7	0.169474
phylum Euryarchaeota	COVID severity	IVW-FE	12	0.557418	1.04838	0.895308	1.22761	0.736942	13.9019	11	0.238467
phylum Firmicutes	COVID severity	IVW-FE	15	0.415831	1.1337	0.837957	1.53382	0.736942	12.5273	14	0.564031
phylum Lentisphaerae	COVID severity	IVW-FE	9	0.520116	1.07104	0.868915	1.32018	0.736942	8.12829	8	0.421039
phylum Proteobacteria	COVID severity	IVW-FE	11	0.959676	1.01003	0.685953	1.48722	0.959676	9.25793	10	0.507812
phylum Tenericutes	COVID severity	IVW-FE	12	0.326582	1.14513	0.873509	1.50122	0.736942	8.56612	11	0.661872
phylum Verrucomicrobia	COVID severity	IVW-FE	12	0.573177	1.07959	0.827081	1.4092	0.736942	19.0099	11	0.0609156
class Actinobacteria	COVID severity	IVW-RE	15	0.242061	1.28322	0.844988	1.94873	0.564046	25.6153	14	0.0289568
class Alphaproteobacteria	COVID severity	IVW-FE	7	0.0872366	1.30479	0.961879	1.76994	0.566905	2.88587	6	0.823029
class Bacilli	COVID severity	IVW-FE	17	0.328417	1.15883	0.862238	1.55744	0.566905	15.8289	16	0.464966
class Bacteroidia	COVID severity	IVW-FE	13	0.400956	1.12538	0.854256	1.48256	0.583209	7.30812	12	0.836599
class Betaproteobacteria	COVID severity	IVW-FE	12	0.854869	1.03219	0.735042	1.44947	0.911861	9.72776	11	0.555029
class Clostridia	COVID severity	IVW-FE	12	0.510343	1.1296	0.785871	1.62366	0.680457	8.17703	11	0.697363
class Coriobacteriia	COVID severity	IVW-FE	14	0.230815	0.809177	0.572308	1.14408	0.566905	21.5956	13	0.0619533
class Deltaproteobacteria	COVID severity	IVW-RE	13	0.967037	1.00878	0.666374	1.52713	0.967037	26.2042	12	0.010042
class Erysipelotrichia	COVID severity	IVW-FE	13	0.341048	0.848034	0.604009	1.19065	0.566905	15.7638	12	0.202297
class Gammaproteobacteria	COVID severity	IVW-FE	6	0.150841	1.3622	0.893485	2.07681	0.566905	2.28757	5	0.80809
class Lentisphaeria	COVID severity	IVW-FE	8	0.281547	1.13247	0.903008	1.42024	0.566905	6.46629	7	0.486475
class Melainabacteria	COVID severity	IVW-RE	9	0.786714	1.04173	0.774718	1.40077	0.902168	15.5348	8	0.049544
class Methanobacteria	COVID severity	IVW-FE	10	0.354316	1.08287	0.914979	1.28157	0.566905	7.58399	9	0.576551
class Mollicutes	COVID severity	IVW-FE	12	0.326582	1.14513	0.873509	1.50122	0.566905	8.56612	11	0.661872
class Negativicutes	COVID severity	IVW-FE	12	0.101358	1.35339	0.942311	1.9438	0.566905	3.90079	11	0.97273
class Verrucomicrobiae	COVID severity	IVW-FE	11	0.791454	1.03964	0.779365	1.38684	0.904519	13.1499	10	0.215413
order Actinomycetales	COVID severity	IVW-FE	5	0.444548	1.1412	0.813399	1.60112	0.668621	3.47568	4	0.481586
order Bacillales	COVID severity	IVW-RE	9	0.64434	1.06244	0.821529	1.374	0.819434	18.6779	8	0.0166804
order Bacteroidales	COVID severity	IVW-FE	13	0.400956	1.12538	0.854256	1.48256	0.668621	7.30812	12	0.836599
order Bifidobacteriales	COVID severity	IVW-RE	12	0.616363	1.14519	0.673811	1.94635	0.819434	30.7398	11	0.00121134
order Burkholderiales	COVID severity	IVW-FE	11	0.863842	1.03153	0.723387	1.47095	0.863842	9.6346	10	0.473114
order Clostridiales	COVID severity	IVW-FE	12	0.552437	1.11919	0.771912	1.62271	0.690547	8.75718	11	0.644295
order Coriobacteriales	COVID severity	IVW-FE	14	0.230815	0.809177	0.572308	1.14408	0.668621	21.5956	13	0.0619533
order Desulfovibrionales	COVID severity	IVW-RE	12	0.655547	0.90656	0.589113	1.39506	0.819434	24.9785	11	0.00918305
order Enterobacteriales	COVID severity	IVW-FE	7	0.230917	0.759925	0.484959	1.19079	0.668621	3.02879	6	0.805225
order Erysipelotrichales	COVID severity	IVW-FE	13	0.341048	0.848034	0.604009	1.19065	0.668621	15.7638	12	0.202297
order Gastranaerophilales	COVID severity	IVW-FE	9	0.253729	0.886152	0.720054	1.09056	0.668621	10.5301	8	0.22977
order Lactobacillales	COVID severity	IVW-FE	14	0.814022	0.962504	0.700025	1.3234	0.863842	15.5996	13	0.271427
order Methanobacteriales	COVID severity	IVW-FE	10	0.354316	1.08287	0.914979	1.28157	0.668621	7.58399	9	0.576551
order Mollicutes RF9	COVID severity	IVW-FE	13	0.18624	1.19425	0.917858	1.55386	0.668621	19.504	12	0.07707
order NB1n	COVID severity	IVW-FE	12	0.274215	1.10607	0.923206	1.32516	0.668621	11.0373	11	0.440142
order Pasteurellales	COVID severity	IVW-FE	14	0.494667	1.07424	0.874662	1.31935	0.668621	10.364	13	0.663929
order Rhodospirillales	COVID severity	IVW-FE	14	0.822258	1.02457	0.828999	1.26629	0.863842	10.004	13	0.693605
order Selenomonadales	COVID severity	IVW-FE	12	0.101358	1.35339	0.942311	1.9438	0.668621	3.90079	11	0.97273
order Verrucomicrobiales	COVID severity	IVW-FE	11	0.791454	1.03964	0.779365	1.38684	0.863842	13.1499	10	0.215413
order Victivallales	COVID severity	IVW-FE	8	0.281547	1.13247	0.903008	1.42024	0.668621	6.46629	7	0.486475
family Acidaminococcaceae	COVID severity	IVW-FE	7	0.155416	0.761283	0.522544	1.1091	0.904043	9.35331	6	0.154661
family Actinomycetaceae	COVID severity	IVW-FE	5	0.446008	1.14051	0.813295	1.59937	0.904043	3.47942	4	0.481015
family Alcaligenaceae	COVID severity	IVW-FE	12	0.244094	0.814386	0.576484	1.15047	0.904043	6.47708	11	0.839714
family Bacteroidaceae	COVID severity	IVW-FE	9	0.45843	1.16997	0.7726	1.77171	0.904043	6.00194	8	0.647015
family Bacteroidales S24 7group	COVID severity	IVW-FE	7	0.660396	0.936894	0.700491	1.25308	0.904043	9.53395	6	0.145701
family Bifidobacteriaceae	COVID severity	IVW-RE	12	0.616363	1.14519	0.673811	1.94635	0.908516	30.7398	11	0.00121134
family Christensenellaceae	COVID severity	IVW-FE	11	0.694481	1.06141	0.788345	1.42907	0.904043	15.312	10	0.121093
family Clostridiaceae1	COVID severity	IVW-FE	10	0.769931	1.04973	0.758257	1.45325	0.904043	8.7345	9	0.462134
family Clostridiales vadin BB60 group	COVID severity	IVW-FE	15	0.675823	0.951909	0.755563	1.19928	0.904043	13.0007	14	0.526471
family Coriobacteriaceae	COVID severity	IVW-FE	14	0.230815	0.809177	0.572308	1.14408	0.904043	21.5956	13	0.0619533
family Defluviitaleaceae	COVID severity	IVW-FE	11	0.743622	1.04418	0.805862	1.35297	0.904043	4.91138	10	0.897019
family Desulfovibrionaceae	COVID severity	IVW-RE	10	0.641165	0.887309	0.536675	1.46703	0.908516	24.2854	9	0.00387223
family Enterobacteriaceae	COVID severity	IVW-FE	7	0.230917	0.759925	0.484959	1.19079	0.904043	3.02879	6	0.805225
family Erysipelotrichaceae	COVID severity	IVW-FE	13	0.341048	0.848034	0.604009	1.19065	0.904043	15.7638	12	0.202297
family Family XI	COVID severity	IVW-FE	8	0.441234	1.07549	0.893647	1.29433	0.904043	5.6714	7	0.578598
family Family XIII	COVID severity	IVW-FE	11	0.939689	0.987271	0.708446	1.37583	0.939689	9.04418	10	0.527916
family Lachnospiraceae	COVID severity	IVW-FE	17	0.892533	0.981385	0.74722	1.28893	0.939689	19.9002	16	0.224747
family Lactobacillaceae	COVID severity	IVW-FE	9	0.567962	1.07954	0.830139	1.40388	0.904043	5.55025	8	0.697467
family Methanobacteriaceae	COVID severity	IVW-FE	10	0.354316	1.08287	0.914979	1.28157	0.904043	7.58399	9	0.576551
family Oxalobacteraceae	COVID severity	IVW-FE	14	0.307764	0.915666	0.773049	1.08459	0.904043	9.43308	13	0.739505
family Pasteurellaceae	COVID severity	IVW-FE	14	0.494667	1.07424	0.874662	1.31935	0.904043	10.364	13	0.663929
family Peptococcaceae	COVID severity	IVW-RE	9	0.367439	0.832259	0.558272	1.24071	0.908516	17.9277	8	0.0217752
family Peptostreptococcaceae	COVID severity	IVW-FE	14	0.540808	0.926186	0.724394	1.18419	0.904043	11.0367	13	0.607743
family Porphyromonadaceae	COVID severity	IVW-FE	9	0.548521	1.11925	0.774628	1.61719	0.904043	4.7383	8	0.785146
family Prevotellaceae	COVID severity	IVW-FE	16	0.0947806	1.24457	0.962823	1.60877	0.904043	13.5929	15	0.556599
family Rhodospirillaceae	COVID severity	IVW-FE	15	0.933929	0.991568	0.81167	1.21134	0.939689	12.7166	14	0.548954
family Rikenellaceae	COVID severity	IVW-FE	19	0.649859	0.940906	0.72332	1.22395	0.904043	23.3781	18	0.176476
family Ruminococcaceae	COVID severity	IVW-FE	9	0.926918	0.982702	0.676843	1.42678	0.939689	5.40453	8	0.713593
family Streptococcaceae	COVID severity	IVW-FE	14	0.547883	1.09253	0.81861	1.45812	0.904043	16.9772	13	0.200347
family Veillonellaceae	COVID severity	IVW-FE	19	0.737067	0.960973	0.761695	1.21239	0.904043	15.5567	18	0.623455
family Verrucomicrobiaceae	COVID severity	IVW-FE	11	0.791037	1.03973	0.779391	1.38703	0.904043	13.1496	10	0.215428
family Victivallaceae	COVID severity	IVW-FE	12	0.508672	1.06003	0.891738	1.26007	0.904043	15.4245	11	0.163875
genus Clostridium innocuum group	COVID severity	IVW-FE	9	0.571835	0.943632	0.771698	1.15387	0.974804	12.0227	8	0.150195
genus Eubacterium brachy group	COVID severity	IVW-FE	10	0.66991	1.04192	0.862633	1.25848	0.974804	8.67449	9	0.467848
genus Eubacterium coprostanoligenes group	COVID severity	IVW-FE	13	0.117253	1.29332	0.937414	1.78435	0.803182	16.1586	12	0.184081
genus Eubacterium eligens group	COVID severity	IVW-FE	7	0.952319	1.01317	0.659763	1.55589	0.985443	1.84519	6	0.933371
genus Eubacterium fissicatena group	COVID severity	IVW-FE	9	0.811066	1.02639	0.829012	1.27076	0.974804	9.11046	8	0.333063
genus Eubacterium hallii group	COVID severity	IVW-RE	15	0.756942	1.0603	0.731783	1.53631	0.981817	25.014	14	0.0344298
genus Eubacterium nodatum group	COVID severity	IVW-RE	11	0.940564	0.9917	0.796576	1.23462	0.981817	21.3523	10	0.0187666
genus Eubacterium oxidoreducens group	COVID severity	IVW-FE	5	0.846632	0.972351	0.731858	1.29187	0.984818	0.493976	4	0.974085
genus Eubacterium rectale group	COVID severity	IVW-FE	8	0.648549	1.10455	0.72023	1.69395	0.974804	11.9625	7	0.1018
genus Eubacterium ruminantium group	COVID severity	IVW-FE	17	0.680922	0.959216	0.786544	1.1698	0.974804	19.3021	16	0.253307
genus Eubacterium ventriosum group	COVID severity	IVW-FE	15	0.109045	1.25336	0.950869	1.65208	0.803182	14.2454	14	0.43159
genus Eubacterium xylanophilum group	COVID severity	IVW-FE	9	0.289065	0.825713	0.579518	1.1765	0.953223	3.66843	8	0.885732
genus Ruminococcus gauvreauii group	COVID severity	IVW-RE	12	0.897178	0.97024	0.613583	1.53421	0.981817	21.2072	11	0.0312866
genus Ruminococcus gnavus group	COVID severity	IVW-FE	12	0.0144091	0.768023	0.621666	0.948836	0.803182	16.8933	11	0.111071
genus Ruminococcus torques group	COVID severity	IVW-FE	9	0.628009	1.09357	0.761562	1.57032	0.974804	12.9538	8	0.113451
genus Actinomyces	COVID severity	IVW-FE	7	0.33115	1.15117	0.86662	1.52915	0.961142	5.672	6	0.460917
genus Adlercreutzia	COVID severity	IVW-RE	8	0.852911	1.05307	0.60961	1.81912	0.981817	19.9261	7	0.00573153
genus Akkermansia	COVID severity	IVW-FE	11	0.787843	1.04034	0.779969	1.38764	0.974804	13.1474	10	0.215548
genus Alistipes	COVID severity	IVW-FE	14	0.176664	0.797279	0.573956	1.10749	0.806115	19.1486	13	0.118567
genus Allisonella	COVID severity	IVW-FE	8	0.784457	1.02601	0.853583	1.23326	0.974804	8.84912	7	0.263671
genus Alloprevotella	COVID severity	IVW-FE	5	1.69e-05	1.67015	1.32213	2.10976	0.0020111	5.45177	4	0.244001
genus Anaerofilum	COVID severity	IVW-FE	11	0.994144	0.999241	0.815884	1.22381	0.994144	6.56102	10	0.766135
genus Anaerostipes	COVID severity	IVW-FE	13	0.815702	0.962421	0.697392	1.32817	0.974804	7.39647	12	0.830341
genus Anaerotruncus	COVID severity	IVW-FE	13	0.360856	0.867016	0.638399	1.1775	0.974804	15.0228	12	0.240194
genus Bacteroides	COVID severity	IVW-FE	9	0.45843	1.16997	0.7726	1.77171	0.974804	6.00194	8	0.647015
genus Barnesiella	COVID severity	IVW-FE	14	0.795182	1.04106	0.768273	1.41071	0.974804	8.19139	13	0.830912
genus Bifidobacterium	COVID severity	IVW-RE	12	0.26721	1.2996	0.818012	2.06472	0.879666	27.169	11	0.00433266
genus Bilophila	COVID severity	IVW-FE	13	0.376197	1.14187	0.851142	1.53191	0.974804	7.03066	12	0.855581
genus Blautia	COVID severity	IVW-RE	13	0.871292	1.0335	0.69375	1.53963	0.981817	23.894	12	0.0210265
genus Butyricicoccus	COVID severity	IVW-FE	8	0.803906	1.03698	0.778522	1.38125	0.974804	11.3811	7	0.122839
genus Butyricimonas	COVID severity	IVW-FE	13	0.10989	0.810193	0.625918	1.04872	0.803182	9.20365	12	0.685445
genus Butyrivibrio	COVID severity	IVW-RE	15	0.131634	0.860304	0.707457	1.04618	0.745923	27.7565	14	0.0153244
genus Candidatus Soleaferrea	COVID severity	IVW-FE	10	0.627038	0.946378	0.757731	1.18199	0.974804	10.9911	9	0.276319
genus Catenibacterium	COVID severity	IVW-FE	5	0.564465	1.07064	0.848822	1.35041	0.974804	3.76582	4	0.438625
genus Christensenellaceae R 7group	COVID severity	IVW-FE	10	0.30439	0.82542	0.572349	1.19039	0.953223	16.1771	9	0.0632747
genus Clostridium sensustricto1	COVID severity	IVW-RE	7	0.452864	0.837632	0.5274	1.33035	0.981817	13.3861	6	0.0372982
genus Collinsella	COVID severity	IVW-RE	9	0.858242	1.05043	0.612191	1.80239	0.981817	19.159	8	0.0140321
genus Coprobacter	COVID severity	IVW-FE	11	0.966699	0.995105	0.79036	1.25289	0.9917	9.17092	10	0.515963
genus Coprococcus1	COVID severity	IVW-RE	10	0.295686	0.761669	0.457258	1.26873	0.879666	22.903	9	0.00641794
genus Coprococcus2	COVID severity	IVW-FE	8	0.733923	0.936584	0.641919	1.36651	0.974804	2.19207	7	0.948449
genus Coprococcus3	COVID severity	IVW-FE	9	0.593387	1.11194	0.753214	1.64153	0.974804	5.41771	8	0.712139
genus Defluviitaleaceae UCG011	COVID severity	IVW-FE	9	0.394724	0.885235	0.668555	1.17214	0.974804	1.05275	8	0.997893
genus Desulfovibrio	COVID severity	IVW-FE	9	0.549212	0.909636	0.667213	1.24014	0.974804	14.8793	8	0.0615357
genus Dialister	COVID severity	IVW-FE	11	0.470921	0.895465	0.663273	1.20894	0.974804	5.56226	10	0.850603
genus Dorea	COVID severity	IVW-FE	10	0.138168	1.27196	0.925474	1.74815	0.803182	15.223	9	0.0849896
genus Eggerthella	COVID severity	IVW-FE	10	0.096404	0.84181	0.687144	1.03129	0.803182	6.12322	9	0.727525
genus Eisenbergiella	COVID severity	IVW-FE	11	0.975134	1.00332	0.814428	1.23603	0.991803	12.1431	10	0.275595
genus Enterorhabdus	COVID severity	IVW-RE	6	0.990027	1.00271	0.655865	1.53298	0.99277	11.669	5	0.0396162
genus Erysipelatoclostridium	COVID severity	IVW-FE	15	0.947931	0.992192	0.784198	1.25535	0.985443	9.67968	14	0.785208
genus Erysipelotrichaceae UCG003	COVID severity	IVW-FE	16	0.0674117	0.792943	0.618391	1.01677	0.803182	10.6161	15	0.779301
genus Escherichia Shigella	COVID severity	IVW-FE	10	0.155237	1.26158	0.915691	1.73812	0.803182	7.53813	9	0.581275
genus Faecalibacterium	COVID severity	IVW-FE	9	0.951561	0.989829	0.711709	1.37663	0.985443	5.16806	8	0.739472
genus Family XIII AD3011 group	COVID severity	IVW-FE	11	0.416916	0.873364	0.629818	1.21109	0.974804	8.50621	10	0.579516
genus Family XIII UCG001	COVID severity	IVW-FE	8	0.129226	1.32553	0.921036	1.90765	0.803182	8.071	7	0.326375
genus Flavonifractor	COVID severity	IVW-RE	5	0.75011	1.10463	0.598781	2.03781	0.981817	9.5135	4	0.0494707
genus Fusicatenibacter	COVID severity	IVW-FE	18	0.895462	0.981247	0.739847	1.30141	0.985443	16.3889	17	0.496452
genus Gordonibacter	COVID severity	IVW-FE	12	0.651189	0.963586	0.820448	1.1317	0.974804	9.44513	11	0.580876
genus Haemophilus	COVID severity	IVW-FE	9	0.670775	1.05486	0.824597	1.34943	0.974804	2.12133	8	0.977065
genus Holdemanella	COVID severity	IVW-FE	11	0.300595	0.883469	0.698729	1.11705	0.953223	7.19104	10	0.707294
genus Holdemania	COVID severity	IVW-FE	15	0.729804	1.03872	0.837292	1.2886	0.974804	10.7881	14	0.702598
genus Howardella	COVID severity	IVW-FE	10	0.0626137	1.19609	0.990613	1.44418	0.803182	7.10945	9	0.625725
genus Hungatella	COVID severity	IVW-FE	5	0.297892	0.85784	0.642717	1.14497	0.953223	1.26161	4	0.867855
genus Intestinibacter	COVID severity	IVW-FE	15	0.889966	1.01865	0.784051	1.32344	0.985443	10.9424	14	0.690555
genus Intestinimonas	COVID severity	IVW-FE	17	0.611962	1.05898	0.848639	1.32146	0.974804	22.1822	16	0.137404
genus Lachnoclostridium	COVID severity	IVW-FE	13	0.530518	1.11644	0.791323	1.57513	0.974804	17.1369	12	0.14452
genus Lachnospira	COVID severity	IVW-FE	6	0.849923	0.955468	0.596053	1.53161	0.984818	2.8579	5	0.721883
genus Lachnospiraceae FCS020 group	COVID severity	IVW-FE	12	0.668548	1.06241	0.805243	1.40171	0.974804	14.1051	11	0.227234
genus Lachnospiraceae NC2004 group	COVID severity	IVW-FE	9	0.303302	1.12944	0.895793	1.42403	0.953223	5.49505	8	0.703588
genus Lachnospiraceae ND3007 group	COVID severity	IVW-FE	3	0.0627419	0.532324	0.274023	1.0341	0.803182	1.04043	2	0.594393
genus Lachnospiraceae NK4A136 group	COVID severity	IVW-FE	15	0.215974	1.18221	0.90686	1.54116	0.886237	14.7197	14	0.397583
genus Lachnospiraceae UCG001	COVID severity	IVW-FE	12	0.662662	0.94572	0.735977	1.21524	0.974804	7.93615	11	0.719012
genus Lachnospiraceae UCG004	COVID severity	IVW-FE	12	0.129672	0.788275	0.579484	1.07229	0.803182	9.50165	11	0.57569
genus Lachnospiraceae UCG008	COVID severity	IVW-FE	11	0.41888	1.09775	0.87558	1.3763	0.974804	13.2445	10	0.210323
genus Lachnospiraceae UCG010	COVID severity	IVW-FE	9	0.151731	1.25659	0.919522	1.71723	0.803182	6.09447	8	0.63665
genus Lactobacillus	COVID severity	IVW-FE	10	0.461732	1.0985	0.855355	1.41076	0.974804	9.61999	9	0.382115
genus Lactococcus	COVID severity	IVW-RE	9	0.855098	0.973579	0.730403	1.29772	0.981817	17.1406	8	0.0286783
genus Marvinbryantia	COVID severity	IVW-FE	10	0.169013	1.23552	0.914026	1.6701	0.804502	8.52046	9	0.482662
genus Methanobrevibacter	COVID severity	IVW-FE	6	0.60285	0.948526	0.777307	1.15746	0.974804	4.64081	5	0.461267
genus Odoribacter	COVID severity	IVW-FE	7	0.496818	0.859031	0.554193	1.33155	0.974804	3.30884	6	0.769204
genus Olsenella	COVID severity	IVW-FE	11	0.223494	0.897374	0.753798	1.0683	0.886527	7.87755	10	0.640796
genus Oscillibacter	COVID severity	IVW-FE	13	0.547919	1.07716	0.845249	1.37271	0.974804	7.64288	12	0.812379
genus Oscillospira	COVID severity	IVW-FE	8	0.257347	0.815011	0.572059	1.16114	0.953223	5.10718	7	0.646885
genus Oxalobacter	COVID severity	IVW-FE	11	0.049624	0.841702	0.70866	0.99972	0.803182	8.88877	10	0.542691
genus Parabacteroides	COVID severity	IVW-FE	5	0.321444	0.772887	0.464454	1.28614	0.961142	6.13121	4	0.189561
genus Paraprevotella	COVID severity	IVW-FE	13	0.76331	1.03039	0.847983	1.25203	0.974804	10.1403	12	0.603651
genus Parasutterella	COVID severity	IVW-FE	14	0.294354	0.878673	0.689976	1.11898	0.953223	9.02518	13	0.771039
genus Peptococcus	COVID severity	IVW-FE	12	0.496469	0.933133	0.764395	1.13912	0.974804	8.0462	11	0.709159
genus Phascolarctobacterium	COVID severity	IVW-FE	9	0.759404	0.944727	0.65656	1.35937	0.974804	9.64036	8	0.291181
genus Prevotella7	COVID severity	IVW-FE	11	0.330972	0.917552	0.771417	1.09137	0.961142	8.38152	10	0.591623
genus Prevotella9	COVID severity	IVW-FE	14	0.165096	1.19378	0.92963	1.53298	0.804502	21.9169	13	0.0566626
genus Rikenellaceae RC9 gut group	COVID severity	IVW-FE	11	0.671055	0.964648	0.817016	1.13896	0.974804	10.2639	10	0.417658
genus Romboutsia	COVID severity	IVW-FE	13	0.655572	1.06116	0.817497	1.37746	0.974804	19.2034	12	0.0837355
genus Roseburia	COVID severity	IVW-FE	13	0.684919	0.933964	0.671446	1.29912	0.974804	8.257	12	0.764738
genus Ruminiclostridium5	COVID severity	IVW-FE	11	0.94515	1.0131	0.699302	1.4677	0.985443	5.07428	10	0.886161
genus Ruminiclostridium6	COVID severity	IVW-FE	16	0.0355113	0.783309	0.623812	0.983586	0.803182	20.6666	15	0.147825
genus Ruminiclostridium9	COVID severity	IVW-FE	9	0.38393	0.843376	0.57476	1.23753	0.974804	11.1309	8	0.194395
genus Ruminococcaceae NK4A214 group	COVID severity	IVW-FE	13	0.758344	1.05074	0.766593	1.4402	0.974804	13.665	12	0.322609
genus Ruminococcaceae UCG002	COVID severity	IVW-FE	22	0.934851	1.01002	0.795189	1.2829	0.985443	21.3379	21	0.43848
genus Ruminococcaceae UCG003	COVID severity	IVW-FE	12	0.0903735	0.768577	0.566736	1.0423	0.803182	11.7511	11	0.382638
genus Ruminococcaceae UCG004	COVID severity	IVW-FE	10	0.540786	1.08939	0.827998	1.43329	0.974804	15.9431	9	0.068079
genus Ruminococcaceae UCG005	COVID severity	IVW-FE	14	0.55076	1.08609	0.828015	1.42461	0.974804	13.5467	13	0.406523
genus Ruminococcaceae UCG009	COVID severity	IVW-FE	12	0.710354	1.04796	0.818406	1.34191	0.974804	5.30911	11	0.915277
genus Ruminococcaceae UCG010	COVID severity	IVW-FE	6	0.597219	0.897371	0.600525	1.34095	0.974804	1.27087	5	0.9379
genus Ruminococcaceae UCG011	COVID severity	IVW-FE	8	0.0506285	0.83973	0.704808	1.00048	0.803182	6.46027	7	0.487147
genus Ruminococcaceae UCG013	COVID severity	IVW-FE	12	0.868957	0.975222	0.723854	1.31388	0.984818	8.89711	11	0.631389
genus Ruminococcaceae UCG014	COVID severity	IVW-FE	11	0.63588	0.927189	0.678042	1.26789	0.974804	5.11153	10	0.883604
genus Ruminococcus1	COVID severity	IVW-FE	9	0.939424	1.01418	0.705316	1.4583	0.985443	12.2528	8	0.140274
genus Ruminococcus2	COVID severity	IVW-FE	15	0.81552	0.967777	0.734979	1.27431	0.974804	10.634	14	0.714515
genus Sellimonas	COVID severity	IVW-FE	8	0.793774	0.976057	0.813887	1.17054	0.974804	12.1009	7	0.0972904
genus Senegalimassilia	COVID severity	IVW-FE	5	0.86596	1.02756	0.749357	1.40906	0.984818	5.25665	4	0.261962
genus Slackia	COVID severity	IVW-FE	5	0.184233	0.810345	0.594099	1.1053	0.806115	1.73567	4	0.784229
genus Streptococcus	COVID severity	IVW-FE	15	0.359419	1.14061	0.86088	1.51123	0.974804	16.0269	14	0.311733
genus Subdoligranulum	COVID severity	IVW-FE	11	0.189674	0.792849	0.560452	1.12161	0.806115	7.06133	10	0.719643
genus Sutterella	COVID severity	IVW-FE	12	0.082275	1.31582	0.965487	1.79327	0.803182	15.9506	11	0.142975
genus Terrisporobacter	COVID severity	IVW-FE	5	0.764282	0.953875	0.700553	1.2988	0.974804	3.41825	4	0.490417
genus Turicibacter	COVID severity	IVW-FE	9	0.692253	0.946896	0.722689	1.24066	0.974804	6.54899	8	0.585979
genus Tyzzerella3	COVID severity	IVW-FE	13	0.150273	0.878856	0.737068	1.04792	0.803182	14.3442	12	0.27927
genus Veillonella	COVID severity	IVW-FE	7	0.733163	1.06833	0.7306	1.56217	0.974804	6.34959	6	0.385189
genus Victivallis	COVID severity	IVW-FE	10	0.921643	0.991141	0.830098	1.18343	0.985443	13.1952	9	0.153969
phylum Actinobacteria	COVID hospitalization	IVW-FE	15	0.3781	1.09182	0.898077	1.32736	0.58519	21.1692	14	0.0973749
phylum Bacteroidetes	COVID hospitalization	IVW-FE	11	0.280059	1.11441	0.915547	1.35648	0.58519	4.50923	10	0.921466
phylum Cyanobacteria	COVID hospitalization	IVW-FE	8	0.390127	0.933097	0.79678	1.09273	0.58519	1.66329	7	0.976112
phylum Euryarchaeota	COVID hospitalization	IVW-FE	12	0.168259	1.07485	0.96996	1.19109	0.58519	12.1058	11	0.355742
phylum Firmicutes	COVID hospitalization	IVW-FE	14	0.338143	1.10221	0.903189	1.3451	0.58519	11.9315	13	0.533268
phylum Lentisphaerae	COVID hospitalization	IVW-RE	9	0.710585	0.965197	0.80049	1.16379	0.772633	15.9055	8	0.0437526
phylum Proteobacteria	COVID hospitalization	IVW-FE	10	0.776333	0.964121	0.7493	1.24053	0.776333	8.70158	9	0.465264
phylum Tenericutes	COVID hospitalization	IVW-FE	12	0.632038	1.04337	0.876937	1.24139	0.711043	19.0817	11	0.0596432
phylum Verrucomicrobia	COVID hospitalization	IVW-FE	12	0.227411	1.11304	0.935376	1.32446	0.58519	16.5454	11	0.122061
class Actinobacteria	COVID hospitalization	IVW-FE	14	0.343675	1.09665	0.906009	1.32741	0.819127	19.0367	13	0.121971
class Alphaproteobacteria	COVID hospitalization	IVW-FE	7	0.760223	0.968059	0.785888	1.19246	0.868826	2.57472	6	0.860014
class Bacilli	COVID hospitalization	IVW-FE	17	0.488585	1.0681	0.886424	1.287	0.819127	18.565	16	0.291864
class Bacteroidia	COVID hospitalization	IVW-FE	13	0.378518	1.08809	0.9017	1.313	0.819127	4.90386	12	0.961113
class Betaproteobacteria	COVID hospitalization	IVW-FE	12	0.576511	0.939488	0.754665	1.16958	0.819127	5.74394	11	0.889891
class Clostridia	COVID hospitalization	IVW-FE	12	0.511048	1.08118	0.856658	1.36454	0.819127	11.2508	11	0.422496
class Coriobacteriia	COVID hospitalization	IVW-FE	14	0.56784	0.938552	0.755019	1.1667	0.819127	19.9831	13	0.0956336
class Deltaproteobacteria	COVID hospitalization	IVW-FE	13	0.191919	1.13157	0.939835	1.36242	0.819127	15.2602	12	0.227512
class Erysipelotrichia	COVID hospitalization	IVW-FE	13	0.218714	0.87235	0.701744	1.08443	0.819127	8.02805	12	0.782935
class Gammaproteobacteria	COVID hospitalization	IVW-FE	6	0.66554	1.06285	0.806191	1.40123	0.819127	5.85503	5	0.320582
class Lentisphaeria	COVID hospitalization	IVW-FE	8	0.910172	1.0082	0.874898	1.1618	0.910172	12.6965	7	0.0798581
class Melainabacteria	COVID hospitalization	IVW-FE	9	0.163332	0.905407	0.787342	1.04118	0.819127	6.15122	8	0.630297
class Methanobacteria	COVID hospitalization	IVW-FE	10	0.865441	0.990662	0.888789	1.10421	0.910172	9.24264	9	0.415185
class Mollicutes	COVID hospitalization	IVW-FE	12	0.632038	1.04337	0.876937	1.24139	0.819127	19.0817	11	0.0596432
class Negativicutes	COVID hospitalization	IVW-FE	12	0.337835	1.11638	0.891333	1.39824	0.819127	9.05357	11	0.616948
class Verrucomicrobiae	COVID hospitalization	IVW-FE	11	0.465847	1.07111	0.890528	1.28832	0.819127	15.4155	10	0.117631
order Actinomycetales	COVID hospitalization	IVW-FE	5	0.220476	1.14588	0.921586	1.42477	0.776411	2.00151	4	0.735481
order Bacillales	COVID hospitalization	IVW-FE	9	0.390493	1.04987	0.9395	1.1732	0.776411	11.5849	8	0.170707
order Bacteroidales	COVID hospitalization	IVW-FE	13	0.378518	1.08809	0.9017	1.313	0.776411	4.90386	12	0.961113
order Bifidobacteriales	COVID hospitalization	IVW-FE	10	0.307615	1.11641	0.903542	1.37943	0.776411	14.6171	9	0.102006
order Burkholderiales	COVID hospitalization	IVW-FE	11	0.619171	0.943696	0.750901	1.18599	0.819701	5.94562	10	0.819811
order Clostridiales	COVID hospitalization	IVW-FE	12	0.375221	1.11248	0.878957	1.40806	0.776411	10.3114	11	0.502612
order Coriobacteriales	COVID hospitalization	IVW-FE	14	0.56784	0.938552	0.755019	1.1667	0.819701	19.9831	13	0.0956336
order Desulfovibrionales	COVID hospitalization	IVW-FE	12	0.589002	1.05374	0.8715	1.27408	0.819701	15.7605	11	0.150259
order Enterobacteriales	COVID hospitalization	IVW-FE	7	0.454008	0.900725	0.68506	1.18428	0.776411	1.61218	6	0.951697
order Erysipelotrichales	COVID hospitalization	IVW-FE	13	0.218714	0.87235	0.701744	1.08443	0.776411	8.02805	12	0.782935
order Gastranaerophilales	COVID hospitalization	IVW-FE	9	0.0836191	0.885159	0.770906	1.01635	0.776411	7.47157	8	0.48671
order Lactobacillales	COVID hospitalization	IVW-FE	14	0.847324	1.02006	0.833329	1.24863	0.910172	21.7972	13	0.0585845
order Methanobacteriales	COVID hospitalization	IVW-FE	10	0.865441	0.990662	0.888789	1.10421	0.910172	9.24264	9	0.415185
order Mollicutes RF9	COVID hospitalization	IVW-FE	13	0.252557	1.10244	0.932824	1.30289	0.776411	10.2306	12	0.595739
order NB1n	COVID hospitalization	IVW-FE	12	0.887933	1.00852	0.896267	1.13483	0.910172	12.5755	11	0.321976
order Pasteurellales	COVID hospitalization	IVW-FE	14	0.227736	1.08476	0.95043	1.23807	0.776411	6.61511	13	0.920883
order Rhodospirillales	COVID hospitalization	IVW-FE	14	0.655761	1.03256	0.896879	1.18876	0.819701	16.1109	13	0.243191
order Selenomonadales	COVID hospitalization	IVW-FE	12	0.337835	1.11638	0.891333	1.39824	0.776411	9.05357	11	0.616948
order Verrucomicrobiales	COVID hospitalization	IVW-FE	11	0.465847	1.07111	0.890528	1.28832	0.776411	15.4155	10	0.117631
order Victivallales	COVID hospitalization	IVW-FE	8	0.910172	1.0082	0.874898	1.1618	0.910172	12.6965	7	0.0798581
family Acidaminococcaceae	COVID hospitalization	IVW-FE	7	0.466269	0.916245	0.724127	1.15933	0.839467	12.0069	6	0.0618145
family Actinomycetaceae	COVID hospitalization	IVW-FE	5	0.221026	1.14548	0.921541	1.42384	0.815684	2.00508	4	0.734824
family Alcaligenaceae	COVID hospitalization	IVW-FE	12	0.0984561	0.831193	0.667506	1.03502	0.815684	7.63221	11	0.745822
family Bacteroidaceae	COVID hospitalization	IVW-FE	8	0.15298	1.22093	0.928526	1.60541	0.815684	11.9161	7	0.10335
family Bacteroidales S24 7group	COVID hospitalization	IVW-RE	7	0.907864	0.982716	0.731459	1.32028	0.911493	14.9548	6	0.020611
family Bifidobacteriaceae	COVID hospitalization	IVW-FE	10	0.307615	1.11641	0.903542	1.37943	0.839467	14.6171	9	0.102006
family Christensenellaceae	COVID hospitalization	IVW-FE	11	0.447098	0.927003	0.762455	1.12706	0.839467	12.7017	10	0.240834
family Clostridiaceae1	COVID hospitalization	IVW-FE	10	0.819467	1.0249	0.829787	1.26588	0.88745	10.0113	9	0.349574
family Clostridiales vadin BB60 group	COVID hospitalization	IVW-FE	15	0.750113	1.02417	0.884163	1.18636	0.88745	15.1061	14	0.370939
family Coriobacteriaceae	COVID hospitalization	IVW-FE	14	0.56784	0.938552	0.755019	1.1667	0.839467	19.9831	13	0.0956336
family Defluviitaleaceae	COVID hospitalization	IVW-FE	11	0.603367	1.04376	0.888045	1.22677	0.839467	7.60205	10	0.667644
family Desulfovibrionaceae	COVID hospitalization	IVW-FE	10	0.573364	1.06013	0.86516	1.29903	0.839467	13.7566	9	0.131249
family Enterobacteriaceae	COVID hospitalization	IVW-FE	7	0.454008	0.900725	0.68506	1.18428	0.839467	1.61218	6	0.951697
family Erysipelotrichaceae	COVID hospitalization	IVW-FE	13	0.218714	0.87235	0.701744	1.08443	0.815684	8.02805	12	0.782935
family Family XI	COVID hospitalization	IVW-FE	8	0.48812	1.04233	0.927049	1.17195	0.839467	3.11086	7	0.874561
family Family XIII	COVID hospitalization	IVW-FE	10	0.0268985	1.2981	1.03028	1.63556	0.727421	8.85145	9	0.451099
family Lachnospiraceae	COVID hospitalization	IVW-FE	17	0.27734	0.905998	0.758182	1.08263	0.839467	20.5641	16	0.19588
family Lactobacillaceae	COVID hospitalization	IVW-FE	9	0.674071	1.03507	0.881454	1.21547	0.88745	12.6966	8	0.122724
family Methanobacteriaceae	COVID hospitalization	IVW-FE	10	0.865441	0.990662	0.888789	1.10421	0.88745	9.24264	9	0.415185
family Oxalobacteraceae	COVID hospitalization	IVW-FE	14	0.807267	1.01364	0.909076	1.13024	0.88745	9.17929	13	0.759272
family Pasteurellaceae	COVID hospitalization	IVW-FE	14	0.227736	1.08476	0.95043	1.23807	0.815684	6.61511	13	0.920883
family Peptococcaceae	COVID hospitalization	IVW-FE	9	0.598201	0.953807	0.799961	1.13724	0.839467	15.0191	8	0.058775
family Peptostreptococcaceae	COVID hospitalization	IVW-FE	14	0.88745	0.988204	0.83845	1.1647	0.88745	21.0759	13	0.0714403
family Porphyromonadaceae	COVID hospitalization	IVW-FE	8	0.166011	0.8315	0.640421	1.07959	0.815684	1.38971	7	0.985884
family Prevotellaceae	COVID hospitalization	IVW-FE	16	0.539562	0.948613	0.801478	1.12276	0.839467	18.8158	15	0.222201
family Rhodospirillaceae	COVID hospitalization	IVW-FE	15	0.824216	0.98486	0.860817	1.12678	0.88745	21.6203	14	0.0867597
family Rikenellaceae	COVID hospitalization	IVW-FE	19	0.861544	0.984939	0.830508	1.16809	0.88745	13.7605	18	0.744564
family Ruminococcaceae	COVID hospitalization	IVW-FE	9	0.529659	1.07608	0.856137	1.35252	0.839467	1.30323	8	0.995513
family Streptococcaceae	COVID hospitalization	IVW-FE	14	0.387666	0.91887	0.75837	1.11334	0.839467	20.06	13	0.0937241
family Veillonellaceae	COVID hospitalization	IVW-RE	19	0.350982	0.913087	0.754275	1.10534	0.863956	29.8897	18	0.0385327
family Verrucomicrobiaceae	COVID hospitalization	IVW-FE	11	0.465733	1.07115	0.890523	1.28841	0.839467	15.4152	10	0.11764
family Victivallaceae	COVID hospitalization	IVW-FE	12	0.0454638	1.11427	1.00218	1.2389	0.727421	12.099	11	0.35625
genus Clostridium innocuum group	COVID hospitalization	IVW-RE	9	0.713437	1.03451	0.863164	1.23987	0.987198	16.0698	8	0.0413925
genus Eubacterium brachy group	COVID hospitalization	IVW-FE	10	0.857255	0.989021	0.87692	1.11545	0.998085	12.2897	9	0.197464
genus Eubacterium coprostanoligenes group	COVID hospitalization	IVW-FE	13	0.488268	1.07755	0.872377	1.33098	0.892707	5.90667	12	0.920713
genus Eubacterium eligens group	COVID hospitalization	IVW-FE	7	0.982636	1.00302	0.764633	1.31572	0.998085	2.07802	6	0.912385
genus Eubacterium fissicatena group	COVID hospitalization	IVW-FE	9	0.537208	0.960217	0.844049	1.09238	0.892707	4.42072	8	0.817311
genus Eubacterium hallii group	COVID hospitalization	IVW-FE	16	0.516918	0.946168	0.800372	1.11852	0.892707	24.4215	15	0.0582734
genus Eubacterium nodatum group	COVID hospitalization	IVW-RE	11	0.225597	0.893037	0.74371	1.07235	0.841766	33.2506	10	0.000247193
genus Eubacterium oxidoreducens group	COVID hospitalization	IVW-FE	5	0.220799	0.890305	0.739199	1.0723	0.869927	1.21452	4	0.875702
genus Eubacterium rectale group	COVID hospitalization	IVW-FE	8	0.560223	0.92249	0.70318	1.2102	0.892707	13.7407	7	0.055991
genus Eubacterium ruminantium group	COVID hospitalization	IVW-FE	17	0.313078	0.937312	0.826527	1.06295	0.869927	18.5904	16	0.290475
genus Eubacterium ventriosum group	COVID hospitalization	IVW-FE	14	0.418893	1.08041	0.895661	1.30328	0.890148	7.94727	13	0.847018
genus Eubacterium xylanophilum group	COVID hospitalization	IVW-FE	9	0.215835	0.86656	0.690711	1.08718	0.869927	12.6709	8	0.123686
genus Ruminococcus gauvreauii group	COVID hospitalization	IVW-FE	11	0.998419	1.00021	0.809171	1.23636	0.998419	15.7939	10	0.105687
genus Ruminococcus gnavus group	COVID hospitalization	IVW-RE	12	0.499862	0.930654	0.755299	1.14672	0.887548	26.5435	11	0.005383
genus Ruminococcus torques group	COVID hospitalization	IVW-RE	9	0.880669	1.02691	0.726025	1.4525	0.997788	17.2386	8	0.0277179
genus Actinomyces	COVID hospitalization	IVW-FE	7	0.457818	1.07194	0.892324	1.28771	0.892191	4.58168	6	0.59847
genus Adlercreutzia	COVID hospitalization	IVW-RE	8	0.825096	1.03849	0.742914	1.45166	0.997788	20.4666	7	0.00464525
genus Akkermansia	COVID hospitalization	IVW-FE	11	0.464839	1.07126	0.890696	1.28842	0.892191	15.4131	10	0.117711
genus Alistipes	COVID hospitalization	IVW-FE	14	0.0202282	0.776244	0.626829	0.961274	0.525822	11.8117	13	0.543138
genus Allisonella	COVID hospitalization	IVW-FE	8	0.660971	1.02635	0.913728	1.15285	0.945913	8.32087	7	0.305152
genus Alloprevotella	COVID hospitalization	IVW-FE	5	0.00371365	1.24775	1.07447	1.44898	0.338401	1.27906	4	0.864918
genus Anaerofilum	COVID hospitalization	IVW-FE	11	0.243316	0.926988	0.816135	1.0529	0.869927	4.2307	10	0.93634
genus Anaerostipes	COVID hospitalization	IVW-FE	12	0.275852	1.12533	0.910002	1.39162	0.869927	8.97809	11	0.623915
genus Anaerotruncus	COVID hospitalization	IVW-FE	13	0.481809	0.93032	0.760724	1.13773	0.892707	8.7665	12	0.722734
genus Bacteroides	COVID hospitalization	IVW-FE	8	0.15298	1.22093	0.928526	1.60541	0.869927	11.9161	7	0.10335
genus Barnesiella	COVID hospitalization	IVW-FE	14	0.778485	1.02761	0.849974	1.24238	0.972719	14.9156	13	0.312649
genus Bifidobacterium	COVID hospitalization	IVW-RE	11	0.178463	1.19807	0.920783	1.55885	0.841766	19.2292	10	0.0374465
genus Bilophila	COVID hospitalization	IVW-FE	13	0.0929595	1.17646	0.973277	1.42206	0.790156	14.2733	12	0.283596
genus Blautia	COVID hospitalization	IVW-FE	12	0.909078	1.01121	0.835126	1.22442	0.998085	15.0724	11	0.179205
genus Butyricicoccus	COVID hospitalization	IVW-FE	8	0.449269	1.07846	0.886801	1.31155	0.891051	7.86667	7	0.344498
genus Butyricimonas	COVID hospitalization	IVW-FE	13	0.168536	0.891137	0.756296	1.05002	0.869927	11.8769	12	0.455613
genus Butyrivibrio	COVID hospitalization	IVW-FE	15	0.787686	0.98779	0.903306	1.08017	0.972719	21.5334	14	0.0887229
genus Candidatus Soleaferrea	COVID hospitalization	IVW-FE	10	0.2683	0.919923	0.793545	1.06643	0.869927	8.68322	9	0.467014
genus Catenibacterium	COVID hospitalization	IVW-FE	5	0.336274	1.07533	0.927359	1.24691	0.869927	4.66532	4	0.323393
genus Christensenellaceae R 7group	COVID hospitalization	IVW-FE	10	0.627228	0.942681	0.742851	1.19627	0.927952	5.36996	9	0.80094
genus Clostridium sensustricto1	COVID hospitalization	IVW-FE	7	0.934754	1.00878	0.818294	1.24361	0.998085	5.95538	6	0.428207
genus Collinsella	COVID hospitalization	IVW-FE	9	0.811328	0.972364	0.772494	1.22395	0.972719	12.917	8	0.114737
genus Coprobacter	COVID hospitalization	IVW-FE	11	0.398133	1.06387	0.921547	1.22817	0.877367	13.2254	10	0.21134
genus Coprococcus1	COVID hospitalization	IVW-FE	10	0.114465	0.839812	0.67614	1.0431	0.839815	10.8288	9	0.287629
genus Coprococcus2	COVID hospitalization	IVW-FE	8	0.408826	0.907595	0.721059	1.14239	0.88455	3.19202	7	0.866689
genus Coprococcus3	COVID hospitalization	IVW-FE	9	0.968767	0.995107	0.778448	1.27207	0.998085	6.44736	8	0.597252
genus Defluviitaleaceae UCG011	COVID hospitalization	IVW-FE	9	0.51836	0.944015	0.792591	1.12437	0.892707	1.30579	8	0.995483
genus Desulfovibrio	COVID hospitalization	IVW-FE	9	0.891054	1.01366	0.834737	1.23095	0.998085	6.84488	8	0.553457
genus Dialister	COVID hospitalization	IVW-FE	11	0.900254	1.01246	0.834252	1.22873	0.998085	11.2011	10	0.342066
genus Dorea	COVID hospitalization	IVW-FE	10	0.427471	1.09224	0.878365	1.35818	0.891051	9.96395	9	0.353412
genus Eggerthella	COVID hospitalization	IVW-FE	10	0.119974	0.899682	0.787437	1.02793	0.839815	8.98179	9	0.438957
genus Eisenbergiella	COVID hospitalization	IVW-RE	11	0.463189	1.07957	0.879866	1.32459	0.887548	23.4056	10	0.00934445
genus Enterorhabdus	COVID hospitalization	IVW-FE	6	0.639062	1.04514	0.869054	1.2569	0.927952	5.35848	5	0.373713
genus Erysipelatoclostridium	COVID hospitalization	IVW-FE	15	0.368398	0.93393	0.804689	1.08393	0.877367	7.73588	14	0.902627
genus Erysipelotrichaceae UCG003	COVID hospitalization	IVW-FE	15	0.0871041	0.863477	0.729826	1.0216	0.790156	19.0239	14	0.164038
genus Escherichia Shigella	COVID hospitalization	IVW-FE	9	0.437583	1.08997	0.876895	1.35482	0.891051	11.8732	8	0.156954
genus Faecalibacterium	COVID hospitalization	IVW-FE	9	0.823323	1.02398	0.831683	1.26073	0.972719	6.28195	8	0.615681
genus Family XIII AD3011 group	COVID hospitalization	IVW-FE	11	0.711113	0.961062	0.77888	1.18586	0.972672	15.3584	10	0.119532
genus Family XIII UCG001	COVID hospitalization	IVW-FE	8	0.135445	1.18891	0.947311	1.49212	0.869927	4.04309	7	0.774801
genus Flavonifractor	COVID hospitalization	IVW-FE	5	0.321312	0.8786	0.68031	1.13468	0.869927	2.87131	4	0.579587
genus Fusicatenibacter	COVID hospitalization	IVW-FE	18	0.803294	0.977239	0.815302	1.17134	0.972719	9.88588	17	0.908328
genus Gordonibacter	COVID hospitalization	IVW-RE	12	0.920339	1.0086	0.852821	1.19283	0.997788	28.3781	11	0.00283221
genus Haemophilus	COVID hospitalization	IVW-FE	9	0.301092	1.08621	0.92863	1.27054	0.869927	2.06648	8	0.978906
genus Holdemanella	COVID hospitalization	IVW-FE	11	0.667703	0.96839	0.836301	1.12134	0.945913	9.73126	10	0.464379
genus Holdemania	COVID hospitalization	IVW-FE	14	0.528637	0.955882	0.830708	1.09992	0.892707	11.9071	13	0.535274
genus Howardella	COVID hospitalization	IVW-FE	10	0.329512	1.05976	0.943063	1.19089	0.869927	3.46965	9	0.94274
genus Hungatella	COVID hospitalization	IVW-FE	5	0.256217	0.903816	0.759035	1.07621	0.869927	7.89792	4	0.0953899
genus Intestinibacter	COVID hospitalization	IVW-FE	15	0.911127	0.990589	0.839046	1.1695	0.998085	10.3145	14	0.738848
genus Intestinimonas	COVID hospitalization	IVW-RE	17	0.190683	1.13128	0.94044	1.36085	0.841766	27.0278	16	0.0411748
genus Lachnoclostridium	COVID hospitalization	IVW-FE	13	0.639429	1.0539	0.846076	1.31278	0.927952	12.2747	12	0.423877
genus Lachnospira	COVID hospitalization	IVW-FE	6	0.109351	0.778519	0.573016	1.05772	0.839815	4.97518	5	0.418917
genus Lachnospiraceae FCS020 group	COVID hospitalization	IVW-FE	12	0.796228	1.02413	0.854619	1.22725	0.972719	16.9036	11	0.110761
genus Lachnospiraceae NC2004 group	COVID hospitalization	IVW-FE	9	0.383985	1.06933	0.91954	1.24352	0.877367	4.3774	8	0.82157
genus Lachnospiraceae ND3007 group	COVID hospitalization	IVW-FE	3	0.0854381	0.685235	0.44542	1.05417	0.790156	0.329082	2	0.848283
genus Lachnospiraceae NK4A136 group	COVID hospitalization	IVW-FE	14	0.989523	1.00116	0.842691	1.18942	0.998085	12.7088	13	0.470551
genus Lachnospiraceae UCG001	COVID hospitalization	IVW-FE	13	0.519855	0.94907	0.809393	1.11285	0.892707	10.1114	12	0.606192
genus Lachnospiraceae UCG004	COVID hospitalization	IVW-FE	12	0.185186	0.874277	0.71669	1.06652	0.869927	6.05768	11	0.869488
genus Lachnospiraceae UCG008	COVID hospitalization	IVW-FE	11	0.141622	1.11355	0.964764	1.28528	0.869927	16.6036	10	0.0836092
genus Lachnospiraceae UCG010	COVID hospitalization	IVW-FE	9	0.97355	0.996555	0.812672	1.22205	0.998085	8.22123	8	0.412164
genus Lactobacillus	COVID hospitalization	IVW-FE	10	0.56266	1.04641	0.89742	1.22014	0.892707	12.4112	9	0.191108
genus Lactococcus	COVID hospitalization	IVW-RE	9	0.509418	1.06036	0.890906	1.26205	0.887548	15.5351	8	0.0495391
genus Marvinbryantia	COVID hospitalization	IVW-FE	10	0.798795	1.02593	0.842623	1.24911	0.972719	7.86409	9	0.547898
genus Methanobrevibacter	COVID hospitalization	IVW-RE	6	0.613061	0.9485	0.772753	1.16422	0.959924	11.2876	5	0.0459669
genus Odoribacter	COVID hospitalization	IVW-FE	7	0.238719	0.849369	0.647356	1.11442	0.869927	9.86289	6	0.130546
genus Olsenella	COVID hospitalization	IVW-FE	11	0.225182	0.933274	0.834724	1.04346	0.869927	2.86214	10	0.984485
genus Oscillibacter	COVID hospitalization	IVW-FE	13	0.720139	1.02799	0.883882	1.1956	0.972719	3.67182	12	0.988657
genus Oscillospira	COVID hospitalization	IVW-FE	8	0.374583	0.907679	0.732945	1.12407	0.877367	2.17125	7	0.949757
genus Oxalobacter	COVID hospitalization	IVW-FE	11	0.327503	0.945231	0.844446	1.05805	0.869927	9.86639	10	0.452292
genus Parabacteroides	COVID hospitalization	IVW-FE	5	0.370886	0.859059	0.615895	1.19823	0.877367	8.6036	4	0.0718083
genus Paraprevotella	COVID hospitalization	IVW-FE	13	0.236559	1.08038	0.950551	1.22795	0.869927	17.2197	12	0.141519
genus Parasutterella	COVID hospitalization	IVW-FE	14	0.0309307	0.843019	0.721902	0.984457	0.525822	6.18942	13	0.938986
genus Peptococcus	COVID hospitalization	IVW-FE	12	0.701099	0.975652	0.860266	1.10652	0.972672	5.4221	11	0.909016
genus Phascolarctobacterium	COVID hospitalization	IVW-FE	9	0.285207	1.12472	0.906624	1.39529	0.869927	10.8052	8	0.212982
genus Prevotella7	COVID hospitalization	IVW-FE	11	0.925689	1.00514	0.902425	1.11955	0.998085	12.806	10	0.234723
genus Prevotella9	COVID hospitalization	IVW-FE	14	0.0146665	1.21223	1.03862	1.41487	0.525822	13.6967	13	0.395547
genus Rikenellaceae RC9 gut group	COVID hospitalization	IVW-FE	11	0.312775	1.05601	0.949973	1.17388	0.869927	6.03501	10	0.812313
genus Romboutsia	COVID hospitalization	IVW-FE	13	0.309325	1.09233	0.921317	1.2951	0.869927	11.9371	12	0.450746
genus Roseburia	COVID hospitalization	IVW-FE	13	0.778191	0.970504	0.787992	1.19529	0.972719	15.6485	12	0.20787
genus Ruminiclostridium5	COVID hospitalization	IVW-FE	11	0.290049	1.13737	0.896074	1.44363	0.869927	9.5964	10	0.476586
genus Ruminiclostridium6	COVID hospitalization	IVW-FE	15	0.00568742	0.803523	0.688117	0.938284	0.338401	14.9408	14	0.382217
genus Ruminiclostridium9	COVID hospitalization	IVW-FE	9	0.801184	1.03256	0.804631	1.32506	0.972719	8.26677	8	0.407855
genus Ruminococcaceae NK4A214 group	COVID hospitalization	IVW-FE	13	0.549008	0.940288	0.768782	1.15005	0.892707	18.4928	12	0.101526
genus Ruminococcaceae UCG002	COVID hospitalization	IVW-FE	20	0.870888	0.98674	0.840025	1.15908	0.998085	17.5174	19	0.55486
genus Ruminococcaceae UCG003	COVID hospitalization	IVW-FE	12	0.294655	0.901214	0.741897	1.09474	0.869927	13.4961	11	0.262142
genus Ruminococcaceae UCG004	COVID hospitalization	IVW-FE	10	0.477413	1.06687	0.892399	1.27545	0.892707	3.75579	9	0.926738
genus Ruminococcaceae UCG005	COVID hospitalization	IVW-FE	14	0.786089	1.02526	0.856234	1.22765	0.972719	11.6548	13	0.556129
genus Ruminococcaceae UCG009	COVID hospitalization	IVW-FE	12	0.784613	0.97892	0.840219	1.14052	0.972719	9.6767	11	0.559681
genus Ruminococcaceae UCG010	COVID hospitalization	IVW-FE	6	0.977325	0.996231	0.767834	1.29257	0.998085	5.68435	5	0.338154
genus Ruminococcaceae UCG011	COVID hospitalization	IVW-FE	8	0.085599	0.902674	0.803211	1.01445	0.790156	6.12607	7	0.525108
genus Ruminococcaceae UCG013	COVID hospitalization	IVW-FE	12	0.570132	1.05872	0.869455	1.28919	0.892707	6.64242	11	0.827258
genus Ruminococcaceae UCG014	COVID hospitalization	IVW-FE	11	0.0236766	0.793894	0.65001	0.969626	0.525822	8.08642	10	0.620396
genus Ruminococcus1	COVID hospitalization	IVW-FE	9	0.989698	0.998461	0.790313	1.26143	0.998085	5.60421	8	0.691469
genus Ruminococcus2	COVID hospitalization	IVW-FE	15	0.585856	1.05036	0.880195	1.25342	0.905413	6.9534	14	0.936493
genus Sellimonas	COVID hospitalization	IVW-FE	8	0.3889	0.949876	0.845013	1.06775	0.877367	12.3045	7	0.0909797
genus Senegalimassilia	COVID hospitalization	IVW-FE	5	0.551209	1.06519	0.865413	1.31108	0.892707	9.02747	4	0.0604165
genus Slackia	COVID hospitalization	IVW-FE	5	0.793235	0.973688	0.797676	1.18854	0.972719	5.93143	4	0.204328
genus Streptococcus	COVID hospitalization	IVW-FE	15	0.6274	0.955181	0.79373	1.14947	0.927952	23.6224	14	0.0508664
genus Subdoligranulum	COVID hospitalization	IVW-FE	11	0.325785	0.894931	0.717179	1.11674	0.869927	8.35539	10	0.594166
genus Sutterella	COVID hospitalization	IVW-FE	12	0.0513376	1.21419	0.99887	1.47593	0.763647	15.0536	11	0.180054
genus Terrisporobacter	COVID hospitalization	IVW-FE	5	0.220227	1.13514	0.92691	1.39014	0.869927	6.08789	4	0.19268
genus Turicibacter	COVID hospitalization	IVW-FE	9	0.547638	1.05591	0.884336	1.26076	0.892707	4.29126	8	0.829935
genus Tyzzerella3	COVID hospitalization	IVW-FE	13	0.396766	0.952043	0.84975	1.06665	0.877367	14.0632	12	0.296693
genus Veillonella	COVID hospitalization	IVW-FE	7	0.982839	0.997492	0.793473	1.25397	0.998085	11.4349	6	0.0758307
genus Victivallis	COVID hospitalization	IVW-FE	10	0.985058	0.998943	0.894255	1.11589	0.998085	10.7072	9	0.296318
phylum Actinobacteria	COVID-19 infection	IVW-FE	15	0.123924	1.07799	0.979636	1.18622	0.371772	12.9797	14	0.528123
phylum Bacteroidetes	COVID-19 infection	IVW-FE	11	0.882967	0.992312	0.895411	1.0997	0.882967	2.43752	10	0.991755
phylum Cyanobacteria	COVID-19 infection	IVW-FE	8	0.305633	0.958679	0.884319	1.03929	0.550139	4.54343	7	0.715482
phylum Euryarchaeota	COVID-19 infection	IVW-FE	12	0.380272	0.977176	0.928054	1.0289	0.570408	6.98871	11	0.799997
phylum Firmicutes	COVID-19 infection	IVW-FE	15	0.0518673	1.09867	0.999237	1.20799	0.233403	20.707	14	0.10938
phylum Lentisphaerae	COVID-19 infection	IVW-FE	9	0.0322992	0.93104	0.872079	0.993987	0.233403	3.70513	8	0.8827
phylum Proteobacteria	COVID-19 infection	IVW-FE	12	0.571413	0.968421	0.866571	1.08224	0.734674	10.71	11	0.467872
phylum Tenericutes	COVID-19 infection	IVW-FE	12	0.251518	0.951156	0.873126	1.03616	0.550139	9.51244	11	0.574701
phylum Verrucomicrobia	COVID-19 infection	IVW-FE	12	0.721424	0.984386	0.902808	1.07334	0.811602	6.33868	11	0.849838
class Actinobacteria	COVID-19 infection	IVW-FE	14	0.106481	1.07753	0.984132	1.17978	0.425925	4.55126	13	0.983791
class Alphaproteobacteria	COVID-19 infection	IVW-FE	7	0.0629187	1.10645	0.994563	1.23093	0.417459	1.16094	6	0.97877
class Bacilli	COVID-19 infection	IVW-FE	18	0.701266	0.983623	0.904042	1.07021	0.910367	12.9042	17	0.742572
class Bacteroidia	COVID-19 infection	IVW-FE	13	0.59069	0.973487	0.882678	1.07364	0.889558	8.0194	12	0.783612
class Betaproteobacteria	COVID-19 infection	IVW-FE	12	0.968942	0.997851	0.895421	1.112	0.968942	7.46331	11	0.76042
class Clostridia	COVID-19 infection	IVW-FE	12	0.14627	1.08901	0.970674	1.22176	0.468064	15.8365	11	0.14731
class Coriobacteriia	COVID-19 infection	IVW-FE	14	0.611571	0.973071	0.875764	1.08119	0.889558	7.21433	13	0.890771
class Deltaproteobacteria	COVID-19 infection	IVW-FE	12	0.327499	1.04943	0.952817	1.15584	0.654998	9.30284	11	0.593961
class Erysipelotrichia	COVID-19 infection	IVW-FE	13	0.447527	0.959365	0.861972	1.06776	0.795604	6.00551	12	0.915804
class Gammaproteobacteria	COVID-19 infection	IVW-FE	6	0.845072	1.01395	0.882393	1.16513	0.965797	3.2085	5	0.667877
class Lentisphaeria	COVID-19 infection	IVW-FE	8	0.0782736	0.939716	0.876876	1.00706	0.417459	3.02246	7	0.882916
class Melainabacteria	COVID-19 infection	IVW-RE	9	0.936941	0.995897	0.899457	1.10268	0.962299	17.1279	8	0.0288049
class Methanobacteria	COVID-19 infection	IVW-FE	10	0.271671	0.97015	0.919118	1.02401	0.620963	4.3673	9	0.885619
class Mollicutes	COVID-19 infection	IVW-FE	12	0.251518	0.951156	0.873126	1.03616	0.620963	9.51244	11	0.574701
class Negativicutes	COVID-19 infection	IVW-FE	12	0.0244633	1.13268	1.01618	1.26254	0.391412	13.2482	11	0.277412
class Verrucomicrobiae	COVID-19 infection	IVW-FE	10	0.739673	1.01619	0.924324	1.1172	0.910367	4.09531	9	0.905028
order Actinomycetales	COVID-19 infection	IVW-FE	5	0.609543	1.02848	0.923398	1.14553	0.813135	0.738182	4	0.946538
order Bacillales	COVID-19 infection	IVW-FE	9	0.852681	1.00528	0.950902	1.06277	0.897559	6.29464	8	0.614265
order Bacteroidales	COVID-19 infection	IVW-FE	13	0.59069	0.973487	0.882678	1.07364	0.813135	8.0194	12	0.783612
order Bifidobacteriales	COVID-19 infection	IVW-FE	11	0.530266	1.0324	0.93455	1.14049	0.813135	17.5653	10	0.0627538
order Burkholderiales	COVID-19 infection	IVW-FE	11	0.627718	0.972654	0.86954	1.088	0.813135	4.78094	10	0.905323
order Clostridiales	COVID-19 infection	IVW-FE	12	0.10656	1.09968	0.979826	1.23419	0.532801	14.8811	11	0.188004
order Coriobacteriales	COVID-19 infection	IVW-FE	14	0.611571	0.973071	0.875764	1.08119	0.813135	7.21433	13	0.890771
order Desulfovibrionales	COVID-19 infection	IVW-FE	11	0.656364	1.0228	0.926116	1.12957	0.813135	11.5377	10	0.317189
order Enterobacteriales	COVID-19 infection	IVW-FE	7	0.451928	0.950765	0.833564	1.08444	0.813135	1.35961	6	0.968269
order Erysipelotrichales	COVID-19 infection	IVW-FE	13	0.447527	0.959365	0.861972	1.06776	0.813135	6.00551	12	0.915804
order Gastranaerophilales	COVID-19 infection	IVW-RE	9	0.739095	0.983355	0.890864	1.08545	0.821217	16.2233	8	0.0392928
order Lactobacillales	COVID-19 infection	IVW-FE	15	0.411574	0.962882	0.879756	1.05386	0.813135	11.0925	14	0.678751
order Methanobacteriales	COVID-19 infection	IVW-FE	10	0.271671	0.97015	0.919118	1.02401	0.813135	4.3673	9	0.885619
order Mollicutes RF9	COVID-19 infection	IVW-FE	13	0.0696431	1.07816	0.993971	1.16948	0.521824	14.3396	12	0.279551
order NB1n	COVID-19 infection	IVW-FE	12	0.691165	1.01201	0.95413	1.0734	0.813135	5.21598	11	0.920257
order Pasteurellales	COVID-19 infection	IVW-FE	14	0.513038	1.02209	0.957321	1.09124	0.813135	11.9411	13	0.53248
order Rhodospirillales	COVID-19 infection	IVW-FE	14	0.946162	1.00246	0.933581	1.07641	0.946162	16.7094	13	0.212934
order Selenomonadales	COVID-19 infection	IVW-FE	12	0.0244633	1.13268	1.01618	1.26254	0.489266	13.2482	11	0.277412
order Verrucomicrobiales	COVID-19 infection	IVW-FE	10	0.739673	1.01619	0.924324	1.1172	0.821859	4.09531	9	0.905028
order Victivallales	COVID-19 infection	IVW-FE	8	0.0782736	0.939716	0.876876	1.00706	0.521824	3.02246	7	0.882916
family Acidaminococcaceae	COVID-19 infection	IVW-FE	7	0.429246	1.04681	0.934561	1.17253	0.757086	7.47857	6	0.278845
family Actinomycetaceae	COVID-19 infection	IVW-FE	5	0.60997	1.02841	0.923465	1.14528	0.815428	0.738805	4	0.946459
family Alcaligenaceae	COVID-19 infection	IVW-FE	12	0.0085534	0.865547	0.777223	0.963907	0.273709	6.07039	11	0.868627
family Bacteroidaceae	COVID-19 infection	IVW-FE	9	0.295303	1.07101	0.941884	1.21783	0.757086	3.8792	8	0.867854
family Bacteroidales S24 7group	COVID-19 infection	IVW-FE	7	0.364735	1.04364	0.951559	1.14463	0.757086	7.22832	6	0.300247
family Bifidobacteriaceae	COVID-19 infection	IVW-FE	11	0.530266	1.0324	0.93455	1.14049	0.771296	17.5653	10	0.0627538
family Christensenellaceae	COVID-19 infection	IVW-FE	11	0.917993	1.00509	0.912576	1.10697	0.946469	14.8249	10	0.138578
family Clostridiaceae1	COVID-19 infection	IVW-FE	10	0.353174	1.05069	0.946548	1.16628	0.757086	4.4785	9	0.877199
family Clostridiales vadin BB60 group	COVID-19 infection	IVW-FE	15	0.690291	0.985323	0.916204	1.05966	0.883573	23.3621	14	0.0546269
family Coriobacteriaceae	COVID-19 infection	IVW-FE	14	0.611571	0.973071	0.875764	1.08119	0.815428	7.21433	13	0.890771
family Defluviitaleaceae	COVID-19 infection	IVW-FE	11	0.861803	1.00697	0.931206	1.0889	0.927133	6.64815	10	0.758192
family Desulfovibrionaceae	COVID-19 infection	IVW-FE	9	0.3917	1.04798	0.941408	1.16662	0.757086	8.97397	8	0.344496
family Enterobacteriaceae	COVID-19 infection	IVW-FE	7	0.451928	0.950765	0.833564	1.08444	0.757086	1.35961	6	0.968269
family Erysipelotrichaceae	COVID-19 infection	IVW-FE	13	0.447527	0.959365	0.861972	1.06776	0.757086	6.00551	12	0.915804
family Family XI	COVID-19 infection	IVW-FE	8	0.830348	1.00627	0.950312	1.06553	0.927133	2.6685	7	0.913884
family Family XIII	COVID-19 infection	IVW-FE	10	0.271996	1.06736	0.950156	1.19903	0.757086	14.8904	9	0.0939909
family Lachnospiraceae	COVID-19 infection	IVW-FE	17	0.0446403	0.913326	0.835975	0.997834	0.714245	12.7307	16	0.692339
family Lactobacillaceae	COVID-19 infection	IVW-FE	9	0.869187	1.00647	0.93208	1.0868	0.927133	8.42015	8	0.393541
family Methanobacteriaceae	COVID-19 infection	IVW-FE	10	0.271671	0.97015	0.919118	1.02401	0.757086	4.3673	9	0.885619
family Oxalobacteraceae	COVID-19 infection	IVW-FE	14	0.090351	1.04741	0.992739	1.10509	0.757086	16.7542	13	0.210785
family Pasteurellaceae	COVID-19 infection	IVW-FE	14	0.513038	1.02209	0.957321	1.09124	0.771296	11.9411	13	0.53248
family Peptococcaceae	COVID-19 infection	IVW-FE	9	0.353422	0.959863	0.880305	1.04661	0.757086	10.7766	8	0.214682
family Peptostreptococcaceae	COVID-19 infection	IVW-FE	14	0.203087	0.947107	0.871077	1.02977	0.757086	10.562	13	0.647458
family Porphyromonadaceae	COVID-19 infection	IVW-FE	9	0.830767	0.985912	0.865623	1.12292	0.927133	2.21149	8	0.973832
family Prevotellaceae	COVID-19 infection	IVW-FE	16	0.324371	0.958079	0.879856	1.04326	0.757086	10.0161	15	0.818726
family Rhodospirillaceae	COVID-19 infection	IVW-FE	15	0.432191	0.972872	0.908343	1.04199	0.757086	14.6503	14	0.402471
family Rikenellaceae	COVID-19 infection	IVW-FE	19	0.473179	0.969467	0.89071	1.05519	0.757086	19.2683	18	0.375481
family Ruminococcaceae	COVID-19 infection	IVW-FE	9	0.180028	1.07804	0.965883	1.20322	0.757086	4.53056	8	0.806368
family Streptococcaceae	COVID-19 infection	IVW-FE	14	0.206214	0.938416	0.850339	1.03562	0.757086	15.2646	13	0.291126
family Veillonellaceae	COVID-19 infection	IVW-FE	19	0.946469	1.00251	0.931734	1.07866	0.946469	16.4547	18	0.560843
family Verrucomicrobiaceae	COVID-19 infection	IVW-FE	10	0.739472	1.01621	0.924317	1.11724	0.910119	4.09514	9	0.90504
family Victivallaceae	COVID-19 infection	IVW-FE	12	0.138331	1.03917	0.987684	1.09335	0.757086	10.417	11	0.493316
genus Clostridium innocuum group	COVID-19 infection	IVW-FE	9	0.474739	1.0231	0.961005	1.0892	0.856209	8.29048	8	0.405621
genus Eubacterium brachy group	COVID-19 infection	IVW-FE	10	0.14349	1.04489	0.985189	1.10821	0.692945	5.22133	9	0.814603
genus Eubacterium coprostanoligenes group	COVID-19 infection	IVW-FE	13	0.353264	1.05158	0.945634	1.1694	0.750686	7.14219	12	0.848076
genus Eubacterium eligens group	COVID-19 infection	IVW-FE	7	0.0582301	0.879929	0.770829	1.00447	0.617802	4.90121	6	0.556545
genus Eubacterium fissicatena group	COVID-19 infection	IVW-RE	9	0.664231	0.980136	0.895244	1.07308	0.868609	17.2475	8	0.027633
genus Eubacterium hallii group	COVID-19 infection	IVW-RE	15	0.937699	0.994385	0.86344	1.14519	0.973644	36.9259	14	0.000757045
genus Eubacterium nodatum group	COVID-19 infection	IVW-FE	11	0.948834	1.00165	0.95241	1.05344	0.965054	13.2768	10	0.208607
genus Eubacterium oxidoreducens group	COVID-19 infection	IVW-FE	5	0.936135	1.00379	0.915111	1.10106	0.965054	2.56957	4	0.632223
genus Eubacterium rectale group	COVID-19 infection	IVW-FE	8	0.253321	1.07968	0.946602	1.23147	0.701661	3.28551	7	0.857394
genus Eubacterium ruminantium group	COVID-19 infection	IVW-RE	17	0.958638	1.00211	0.925261	1.08535	0.973644	26.5316	16	0.046992
genus Eubacterium ventriosum group	COVID-19 infection	IVW-FE	14	0.547705	1.02959	0.936219	1.13227	0.884973	10.6564	13	0.639574
genus Eubacterium xylanophilum group	COVID-19 infection	IVW-FE	9	0.0751543	0.905559	0.811828	1.01011	0.617802	7.2591	8	0.508953
genus Ruminococcus gauvreauii group	COVID-19 infection	IVW-FE	12	0.59494	1.02684	0.931329	1.13214	0.884973	13.9584	11	0.235304
genus Ruminococcus gnavus group	COVID-19 infection	IVW-RE	12	0.719807	0.983407	0.897491	1.07755	0.923046	21.2964	11	0.0304272
genus Ruminococcus torques group	COVID-19 infection	IVW-RE	9	0.489384	1.07443	0.876553	1.31698	0.861374	23.1127	8	0.00322259
genus Actinomyces	COVID-19 infection	IVW-FE	7	0.901943	0.994337	0.908441	1.08835	0.965054	8.98762	6	0.174275
genus Adlercreutzia	COVID-19 infection	IVW-FE	8	0.570627	1.02781	0.934857	1.13	0.884973	7.83817	7	0.34708
genus Akkermansia	COVID-19 infection	IVW-FE	10	0.736618	1.0164	0.924495	1.11743	0.952368	4.09261	9	0.905212
genus Alistipes	COVID-19 infection	IVW-FE	14	0.0768745	0.908043	0.816004	1.01046	0.617802	13.3348	13	0.422293
genus Allisonella	COVID-19 infection	IVW-FE	8	0.184828	0.962517	0.909672	1.01843	0.701661	4.31893	7	0.742397
genus Alloprevotella	COVID-19 infection	IVW-FE	5	0.0913413	1.06581	0.989799	1.14765	0.617802	0.856525	4	0.930713
genus Anaerofilum	COVID-19 infection	IVW-FE	11	0.581133	0.982592	0.923165	1.04584	0.884973	8.90927	10	0.540735
genus Anaerostipes	COVID-19 infection	IVW-FE	12	0.866406	1.00913	0.907748	1.12183	0.965054	17.9991	11	0.0816003
genus Anaerotruncus	COVID-19 infection	IVW-FE	13	0.224015	0.939663	0.849971	1.03882	0.701661	12.0943	12	0.43814
genus Bacteroides	COVID-19 infection	IVW-FE	9	0.295303	1.07101	0.941884	1.21783	0.747683	3.8792	8	0.867854
genus Barnesiella	COVID-19 infection	IVW-FE	14	0.782552	1.01296	0.924448	1.10994	0.965054	20.9111	13	0.0747055
genus Bifidobacterium	COVID-19 infection	IVW-RE	11	0.437262	1.0545	0.922355	1.20558	0.861374	21.3211	10	0.0189625
genus Bilophila	COVID-19 infection	IVW-FE	13	0.947298	1.00315	0.913868	1.10115	0.965054	10.7195	12	0.553095
genus Blautia	COVID-19 infection	IVW-FE	12	0.909885	1.00571	0.911279	1.10993	0.965054	10.5736	11	0.479649
genus Butyricicoccus	COVID-19 infection	IVW-FE	8	0.0826972	1.0948	0.988337	1.21274	0.617802	4.1312	7	0.764548
genus Butyricimonas	COVID-19 infection	IVW-FE	13	0.0692139	0.927686	0.855533	1.00592	0.617802	13.033	12	0.36665
genus Butyrivibrio	COVID-19 infection	IVW-FE	15	0.192852	1.02963	0.98536	1.07588	0.701661	14.7397	14	0.396174
genus Candidatus Soleaferrea	COVID-19 infection	IVW-FE	10	0.307769	0.962529	0.894417	1.03583	0.747917	5.26309	9	0.810798
genus Catenibacterium	COVID-19 infection	IVW-FE	5	0.234387	1.04547	0.971583	1.12499	0.701661	6.95435	4	0.13832
genus Christensenellaceae R 7group	COVID-19 infection	IVW-FE	10	0.80733	1.01514	0.899651	1.14546	0.965054	16.2433	9	0.0619711
genus Clostridium sensustricto1	COVID-19 infection	IVW-FE	7	0.433028	1.04375	0.937787	1.16169	0.831135	7.98207	6	0.23942
genus Collinsella	COVID-19 infection	IVW-FE	9	0.412526	1.04964	0.934793	1.1786	0.804764	6.41585	8	0.600755
genus Coprobacter	COVID-19 infection	IVW-FE	11	0.69791	1.01386	0.945792	1.08682	0.91553	3.9987	10	0.947405
genus Coprococcus1	COVID-19 infection	IVW-FE	10	0.586234	0.969887	0.868769	1.08277	0.884973	9.92992	9	0.356188
genus Coprococcus2	COVID-19 infection	IVW-FE	8	0.854522	1.01048	0.90388	1.12966	0.965054	8.8861	7	0.260937
genus Coprococcus3	COVID-19 infection	IVW-FE	8	0.1514	1.10082	0.965433	1.2552	0.692945	8.36828	7	0.301242
genus Defluviitaleaceae UCG011	COVID-19 infection	IVW-FE	9	0.79482	0.98883	0.908561	1.07619	0.965054	5.21777	8	0.734067
genus Desulfovibrio	COVID-19 infection	IVW-FE	9	0.350646	0.955999	0.869796	1.05074	0.750686	6.33343	8	0.609936
genus Dialister	COVID-19 infection	IVW-FE	11	0.0432548	0.905466	0.822339	0.996996	0.617802	11.8689	10	0.293927
genus Dorea	COVID-19 infection	IVW-FE	10	0.379125	1.05195	0.939681	1.17762	0.783553	9.18635	9	0.420253
genus Eggerthella	COVID-19 infection	IVW-FE	10	0.217326	0.95877	0.896733	1.0251	0.701661	8.70076	9	0.465342
genus Eisenbergiella	COVID-19 infection	IVW-FE	11	0.108544	1.0556	0.988093	1.12773	0.617802	16.1813	10	0.0945591
genus Enterorhabdus	COVID-19 infection	IVW-RE	6	0.493839	1.05785	0.900455	1.24275	0.861374	14.6956	5	0.0117453
genus Erysipelatoclostridium	COVID-19 infection	IVW-FE	15	0.51215	1.02467	0.952664	1.10211	0.883274	17.1818	14	0.246621
genus Erysipelotrichaceae UCG003	COVID-19 infection	IVW-FE	16	0.334972	0.960917	0.88611	1.04204	0.750686	23.9743	15	0.0655316
genus Escherichia Shigella	COVID-19 infection	IVW-FE	10	0.863064	1.00863	0.914748	1.11216	0.965054	8.95676	9	0.441275
genus Faecalibacterium	COVID-19 infection	IVW-FE	10	0.083647	0.917594	0.832403	1.0115	0.617802	15.8992	9	0.0690169
genus Family XIII AD3011 group	COVID-19 infection	IVW-FE	11	0.274418	0.943808	0.850828	1.04695	0.709908	16.6826	10	0.0816884
genus Family XIII UCG001	COVID-19 infection	IVW-FE	8	0.15032	1.0845	0.971013	1.21125	0.692945	1.61736	7	0.977966
genus Flavonifractor	COVID-19 infection	IVW-FE	5	0.310354	1.06775	0.940733	1.21191	0.747917	8.82499	4	0.0656259
genus Fusicatenibacter	COVID-19 infection	IVW-FE	18	0.38342	1.04034	0.951811	1.13711	0.783553	21.6745	17	0.197563
genus Gordonibacter	COVID-19 infection	IVW-FE	12	0.828877	0.994305	0.94412	1.04716	0.965054	12.3725	11	0.336307
genus Haemophilus	COVID-19 infection	IVW-FE	9	0.535157	1.02449	0.949072	1.1059	0.884973	4.89977	8	0.768233
genus Holdemanella	COVID-19 infection	IVW-FE	11	0.125911	0.946448	0.882032	1.01557	0.679672	4.69339	10	0.910697
genus Holdemania	COVID-19 infection	IVW-FE	15	0.929271	0.996961	0.932159	1.06627	0.965054	7.88604	14	0.895178
genus Howardella	COVID-19 infection	IVW-RE	10	0.965463	1.00196	0.917152	1.0946	0.973644	21.6344	9	0.0101128
genus Hungatella	COVID-19 infection	IVW-FE	5	0.781832	1.01199	0.930151	1.10102	0.965054	1.03878	4	0.903859
genus Intestinibacter	COVID-19 infection	IVW-FE	15	0.590924	1.02256	0.942659	1.10924	0.884973	13.8883	14	0.458062
genus Intestinimonas	COVID-19 infection	IVW-FE	17	0.852419	1.00665	0.938759	1.07945	0.965054	12.3082	16	0.722509
genus Lachnoclostridium	COVID-19 infection	IVW-FE	13	0.235588	1.06735	0.958361	1.18874	0.701661	9.65689	12	0.646033
genus Lachnospira	COVID-19 infection	IVW-FE	6	0.69673	0.970093	0.832716	1.13013	0.91553	1.83704	5	0.871203
genus Lachnospiraceae FCS020 group	COVID-19 infection	IVW-FE	12	0.101554	1.07826	0.985262	1.18004	0.617802	19.1547	11	0.058373
genus Lachnospiraceae NC2004 group	COVID-19 infection	IVW-FE	9	0.340412	1.03741	0.961959	1.11879	0.750686	7.5477	8	0.47885
genus Lachnospiraceae ND3007 group	COVID-19 infection	IVW-FE	3	0.339338	0.900682	0.726745	1.11625	0.750686	3.30667	2	0.191411
genus Lachnospiraceae NK4A136 group	COVID-19 infection	IVW-FE	15	0.811053	1.01022	0.929432	1.09803	0.965054	14.1599	14	0.437864
genus Lachnospiraceae UCG001	COVID-19 infection	IVW-FE	13	0.630896	0.980807	0.906252	1.06149	0.893743	10.6165	12	0.562037
genus Lachnospiraceae UCG004	COVID-19 infection	IVW-FE	12	0.50655	0.967131	0.876302	1.06737	0.883274	2.48107	11	0.995964
genus Lachnospiraceae UCG008	COVID-19 infection	IVW-FE	11	0.0942535	1.06193	0.98976	1.13937	0.617802	9.82316	10	0.456143
genus Lachnospiraceae UCG010	COVID-19 infection	IVW-FE	9	0.0928254	0.916223	0.827346	1.01465	0.617802	12.6284	8	0.125292
genus Lactobacillus	COVID-19 infection	IVW-FE	10	0.870868	1.0061	0.934962	1.08265	0.965054	11.6626	9	0.233006
genus Lactococcus	COVID-19 infection	IVW-FE	9	0.388484	1.02759	0.965958	1.09314	0.783553	6.64347	8	0.575541
genus Marvinbryantia	COVID-19 infection	IVW-FE	10	0.617921	0.975287	0.883951	1.07606	0.885935	6.75656	9	0.662448
genus Methanobrevibacter	COVID-19 infection	IVW-FE	6	0.188688	0.954144	0.889644	1.02332	0.701661	3.26683	5	0.658924
genus Odoribacter	COVID-19 infection	IVW-FE	7	0.0766095	0.888487	0.779494	1.01272	0.617802	10.4263	6	0.107811
genus Olsenella	COVID-19 infection	IVW-FE	11	0.700111	1.01097	0.956374	1.06868	0.91553	6.43467	10	0.777518
genus Oscillibacter	COVID-19 infection	IVW-FE	13	0.34961	1.03584	0.962162	1.11516	0.750686	7.78656	12	0.80158
genus Oscillospira	COVID-19 infection	IVW-FE	8	0.131365	0.924524	0.834916	1.02375	0.679672	11.4104	7	0.121691
genus Oxalobacter	COVID-19 infection	IVW-RE	11	0.606051	1.02072	0.944186	1.10346	0.861374	19.1986	10	0.0378119
genus Parabacteroides	COVID-19 infection	IVW-FE	5	0.452675	0.938181	0.794246	1.1082	0.841692	6.52562	4	0.163184
genus Paraprevotella	COVID-19 infection	IVW-FE	13	0.836584	0.993322	0.932048	1.05862	0.965054	6.36468	12	0.896595
genus Parasutterella	COVID-19 infection	IVW-FE	14	0.00399586	0.89451	0.829123	0.965054	0.475507	11.9545	13	0.531381
genus Peptococcus	COVID-19 infection	IVW-FE	12	0.065596	0.944125	0.88807	1.00372	0.617802	7.75704	11	0.734889
genus Phascolarctobacterium	COVID-19 infection	IVW-FE	9	0.0191905	1.1296	1.02007	1.25089	0.617802	14.0053	8	0.0816283
genus Prevotella7	COVID-19 infection	IVW-FE	11	0.662663	1.01176	0.959985	1.06633	0.906401	5.15848	10	0.880343
genus Prevotella9	COVID-19 infection	IVW-FE	14	0.645899	1.01768	0.944376	1.09667	0.893743	14.0086	13	0.373239
genus Rikenellaceae RC9 gut group	COVID-19 infection	IVW-FE	11	0.973929	1.00087	0.950064	1.05439	0.976831	5.60107	10	0.847592
genus Romboutsia	COVID-19 infection	IVW-FE	13	0.314251	1.04477	0.959349	1.13779	0.747917	10.5768	12	0.565494
genus Roseburia	COVID-19 infection	IVW-FE	13	0.830141	0.988797	0.892074	1.09601	0.965054	19.6493	12	0.0740178
genus Ruminiclostridium5	COVID-19 infection	IVW-FE	11	0.976831	1.00175	0.890305	1.12714	0.976831	12.4679	10	0.254963
genus Ruminiclostridium6	COVID-19 infection	IVW-FE	15	0.0657183	0.928168	0.857331	1.00486	0.617802	11.0024	14	0.685844
genus Ruminiclostridium9	COVID-19 infection	IVW-FE	9	0.445171	1.05027	0.926012	1.19121	0.840879	10.9259	8	0.205931
genus Ruminococcaceae NK4A214 group	COVID-19 infection	IVW-FE	13	0.617762	1.02577	0.928225	1.13356	0.885935	5.6365	12	0.933287
genus Ruminococcaceae UCG002	COVID-19 infection	IVW-RE	22	0.315396	1.05096	0.953774	1.15804	0.801517	35.0735	21	0.0277152
genus Ruminococcaceae UCG003	COVID-19 infection	IVW-FE	12	0.0357504	0.90328	0.821457	0.993252	0.617802	19.2404	11	0.0569122
genus Ruminococcaceae UCG004	COVID-19 infection	IVW-FE	10	0.158946	1.06613	0.975248	1.16547	0.700538	12.1586	9	0.204517
genus Ruminococcaceae UCG005	COVID-19 infection	IVW-FE	14	0.255239	1.05327	0.963185	1.15178	0.701661	13.324	13	0.42311
genus Ruminococcaceae UCG009	COVID-19 infection	IVW-FE	12	0.679502	0.984597	0.914697	1.05984	0.91553	14.7627	11	0.19362
genus Ruminococcaceae UCG010	COVID-19 infection	IVW-FE	6	0.744287	0.979026	0.861939	1.11202	0.952368	10.1805	5	0.0702792
genus Ruminococcaceae UCG011	COVID-19 infection	IVW-RE	8	0.590329	0.975328	0.890536	1.06819	0.861374	16.4569	7	0.0212542
genus Ruminococcaceae UCG013	COVID-19 infection	IVW-FE	12	0.109024	0.921978	0.834782	1.01828	0.617802	12.8891	11	0.300635
genus Ruminococcaceae UCG014	COVID-19 infection	IVW-FE	11	0.00896954	0.878025	0.796407	0.968007	0.533688	10.5448	10	0.394067
genus Ruminococcus1	COVID-19 infection	IVW-FE	9	0.201567	1.07723	0.961001	1.20751	0.701661	5.55252	8	0.697214
genus Ruminococcus2	COVID-19 infection	IVW-FE	15	0.935499	0.996416	0.913442	1.08693	0.965054	16.0251	14	0.311842
genus Sellimonas	COVID-19 infection	IVW-FE	8	0.64015	1.01383	0.957111	1.0739	0.893743	7.95403	7	0.336665
genus Senegalimassilia	COVID-19 infection	IVW-FE	5	0.265334	1.06231	0.955119	1.18154	0.701661	4.04423	4	0.400053
genus Slackia	COVID-19 infection	IVW-FE	6	0.179858	0.938572	0.855524	1.02968	0.701661	4.87175	5	0.431732
genus Streptococcus	COVID-19 infection	IVW-FE	15	0.246137	0.946088	0.861502	1.03898	0.701661	16.7097	14	0.271981
genus Subdoligranulum	COVID-19 infection	IVW-FE	11	0.575498	1.03158	0.925221	1.15016	0.884973	10.2659	10	0.417484
genus Sutterella	COVID-19 infection	IVW-FE	12	0.535554	1.0305	0.937059	1.13326	0.884973	16.1592	11	0.135323
genus Terrisporobacter	COVID-19 infection	IVW-RE	5	0.316565	1.08957	0.921187	1.28873	0.801517	10.9236	4	0.0274362
genus Turicibacter	COVID-19 infection	IVW-FE	9	0.914672	0.99517	0.910817	1.08733	0.965054	4.98659	8	0.759009
genus Tyzzerella3	COVID-19 infection	IVW-FE	13	0.262042	1.03272	0.976219	1.09249	0.701661	15.9911	12	0.191642
genus Veillonella	COVID-19 infection	IVW-FE	7	0.498615	0.963113	0.86377	1.07388	0.883274	12.3357	6	0.0548847
genus Victivallis	COVID-19 infection	IVW-FE	10	0.568424	1.01568	0.9628	1.07147	0.884973	8.41511	9	0.492914

## Sheet: Table S4
Exposure	Outcome	SNP	Effect allele	Other allele	MAF	Beta.exposure	Beta.outcome	SE.exposure	SE.outcome	P-value.exposure	P-value.outcome	F
COVID-19 severity	class Actinobacteria	rs10860891	A	C	0.8855	-0.23948	0.0129465	0.039713	0.0185785	1.63599e-09	0.442774	36.3641
COVID-19 severity	class Actinobacteria	rs111837807	C	T	0.0996	0.29453	-0.0146286	0.04276	0.0197046	5.65588e-12	0.477411	47.4443
COVID-19 severity	class Actinobacteria	rs13050728	C	T	0.6627	-0.20011	0.0198968	0.028559	0.011753	2.43725e-12	0.0889242	49.0966
COVID-19 severity	class Actinobacteria	rs2109069	A	G	0.3287	0.25663	0.00420735	0.02807	0.0122867	6.11505e-20	0.790679	83.5853
COVID-19 severity	class Actinobacteria	rs2237698	T	C	0.08971	0.23662	-0.0192822	0.039653	0.0191298	2.41402e-09	0.325247	35.6083
COVID-19 severity	class Actinobacteria	rs2384074	T	C	0.6756	0.19824	0.0147645	0.02821	0.0120615	2.10378e-12	0.224339	49.3829
COVID-19 severity	class Alphaproteobacteria	rs10860891	A	C	0.8855	-0.23948	-0.0191372	0.039713	0.0237481	1.63599e-09	0.422872	36.3641
COVID-19 severity	class Alphaproteobacteria	rs111837807	C	T	0.0996	0.29453	0.0287064	0.04276	0.025055	5.65588e-12	0.372109	47.4443
COVID-19 severity	class Alphaproteobacteria	rs13050728	C	T	0.6627	-0.20011	-0.0025131	0.028559	0.0153427	2.43725e-12	0.8617	49.0966
COVID-19 severity	class Alphaproteobacteria	rs2109069	A	G	0.3287	0.25663	-0.0295888	0.02807	0.0159189	6.11505e-20	0.0638146	83.5853
COVID-19 severity	class Alphaproteobacteria	rs2237698	T	C	0.08971	0.23662	-0.0560349	0.039653	0.0253178	2.41402e-09	0.032986	35.6083
COVID-19 severity	class Alphaproteobacteria	rs2384074	T	C	0.6756	0.19824	0.00959261	0.02821	0.0155063	2.10378e-12	0.536971	49.3829
COVID-19 severity	class Bacilli	rs10860891	A	C	0.8855	-0.23948	-0.0169101	0.039713	0.0179063	1.63599e-09	0.372725	36.3641
COVID-19 severity	class Bacilli	rs111837807	C	T	0.0996	0.29453	-0.0303338	0.04276	0.0189864	5.65588e-12	0.132716	47.4443
COVID-19 severity	class Bacilli	rs13050728	C	T	0.6627	-0.20011	0.00612604	0.028559	0.0113915	2.43725e-12	0.583803	49.0966
COVID-19 severity	class Bacilli	rs2109069	A	G	0.3287	0.25663	0.0159415	0.02807	0.0119157	6.11505e-20	0.200187	83.5853
COVID-19 severity	class Bacilli	rs2237698	T	C	0.08971	0.23662	0.0219574	0.039653	0.0187177	2.41402e-09	0.202411	35.6083
COVID-19 severity	class Bacilli	rs2384074	T	C	0.6756	0.19824	-0.0154549	0.02821	0.0116425	2.10378e-12	0.187032	49.3829
COVID-19 severity	class Bacteroidia	rs10860891	A	C	0.8855	-0.23948	-0.0101206	0.039713	0.0174176	1.63599e-09	0.569401	36.3641
COVID-19 severity	class Bacteroidia	rs111837807	C	T	0.0996	0.29453	0.022503	0.04276	0.0184704	5.65588e-12	0.168384	47.4443
COVID-19 severity	class Bacteroidia	rs13050728	C	T	0.6627	-0.20011	-0.0162931	0.028559	0.011089	2.43725e-12	0.143895	49.0966
COVID-19 severity	class Bacteroidia	rs2109069	A	G	0.3287	0.25663	0.0132242	0.02807	0.0116058	6.11505e-20	0.206993	83.5853
COVID-19 severity	class Bacteroidia	rs2237698	T	C	0.08971	0.23662	-0.017511	0.039653	0.0181993	2.41402e-09	0.330937	35.6083
COVID-19 severity	class Bacteroidia	rs2384074	T	C	0.6756	0.19824	0.00620035	0.02821	0.0113582	2.10378e-12	0.519675	49.3829
COVID-19 severity	class Betaproteobacteria	rs10860891	A	C	0.8855	-0.23948	-0.000780861	0.039713	0.0180094	1.63599e-09	0.940564	36.3641
COVID-19 severity	class Betaproteobacteria	rs111837807	C	T	0.0996	0.29453	0.00476269	0.04276	0.019088	5.65588e-12	0.730723	47.4443
COVID-19 severity	class Betaproteobacteria	rs13050728	C	T	0.6627	-0.20011	-0.0161714	0.028559	0.0114641	2.43725e-12	0.154415	49.0966
COVID-19 severity	class Betaproteobacteria	rs2109069	A	G	0.3287	0.25663	0.00280304	0.02807	0.0120013	6.11505e-20	0.820887	83.5853
COVID-19 severity	class Betaproteobacteria	rs2237698	T	C	0.08971	0.23662	-0.00581338	0.039653	0.0188304	2.41402e-09	0.783883	35.6083
COVID-19 severity	class Betaproteobacteria	rs2384074	T	C	0.6756	0.19824	0.00154179	0.02821	0.0117425	2.10378e-12	0.880236	49.3829
COVID-19 severity	class Clostridia	rs10860891	A	C	0.8855	-0.23948	0.02011	0.039713	0.0174149	1.63599e-09	0.252117	36.3641
COVID-19 severity	class Clostridia	rs111837807	C	T	0.0996	0.29453	0.00831949	0.04276	0.018469	5.65588e-12	0.835944	47.4443
COVID-19 severity	class Clostridia	rs13050728	C	T	0.6627	-0.20011	-0.00633945	0.028559	0.0110919	2.43725e-12	0.56739	49.0966
COVID-19 severity	class Clostridia	rs2109069	A	G	0.3287	0.25663	-0.0204724	0.02807	0.0116026	6.11505e-20	0.0932395	83.5853
COVID-19 severity	class Clostridia	rs2237698	T	C	0.08971	0.23662	0.0118591	0.039653	0.0181938	2.41402e-09	0.530237	35.6083
COVID-19 severity	class Clostridia	rs2384074	T	C	0.6756	0.19824	0.00693166	0.02821	0.0113565	2.10378e-12	0.528161	49.3829
COVID-19 severity	class Coriobacteriia	rs10860891	A	C	0.8855	-0.23948	-0.00158072	0.039713	0.0177371	1.63599e-09	0.970115	36.3641
COVID-19 severity	class Coriobacteriia	rs111837807	C	T	0.0996	0.29453	-0.000523749	0.04276	0.0188638	5.65588e-12	0.951996	47.4443
COVID-19 severity	class Coriobacteriia	rs13050728	C	T	0.6627	-0.20011	0.0103211	0.028559	0.0112926	2.43725e-12	0.364099	49.0966
COVID-19 severity	class Coriobacteriia	rs2109069	A	G	0.3287	0.25663	0.0155827	0.02807	0.011788	6.11505e-20	0.191011	83.5853
COVID-19 severity	class Coriobacteriia	rs2237698	T	C	0.08971	0.23662	0.00259527	0.039653	0.0183547	2.41402e-09	0.889447	35.6083
COVID-19 severity	class Coriobacteriia	rs2384074	T	C	0.6756	0.19824	-0.00534718	0.02821	0.0115611	2.10378e-12	0.656881	49.3829
COVID-19 severity	class Deltaproteobacteria	rs10860891	A	C	0.8855	-0.23948	0.00111807	0.039713	0.0191559	1.63599e-09	0.931444	36.3641
COVID-19 severity	class Deltaproteobacteria	rs111837807	C	T	0.0996	0.29453	0.021145	0.04276	0.0203637	5.65588e-12	0.23492	47.4443
COVID-19 severity	class Deltaproteobacteria	rs13050728	C	T	0.6627	-0.20011	-0.00390769	0.028559	0.0122049	2.43725e-12	0.746744	49.0966
COVID-19 severity	class Deltaproteobacteria	rs2109069	A	G	0.3287	0.25663	0.0128574	0.02807	0.0127455	6.11505e-20	0.29653	83.5853
COVID-19 severity	class Deltaproteobacteria	rs2237698	T	C	0.08971	0.23662	-0.0121453	0.039653	0.0199491	2.41402e-09	0.505268	35.6083
COVID-19 severity	class Deltaproteobacteria	rs2384074	T	C	0.6756	0.19824	0.00398009	0.02821	0.0124685	2.10378e-12	0.751711	49.3829
COVID-19 severity	class Erysipelotrichia	rs10860891	A	C	0.8855	-0.23948	-0.0124881	0.039713	0.0174814	1.63599e-09	0.459397	36.3641
COVID-19 severity	class Erysipelotrichia	rs111837807	C	T	0.0996	0.29453	0.00550819	0.04276	0.0185391	5.65588e-12	0.725042	47.4443
COVID-19 severity	class Erysipelotrichia	rs13050728	C	T	0.6627	-0.20011	0.0124821	0.028559	0.0111261	2.43725e-12	0.27223	49.0966
COVID-19 severity	class Erysipelotrichia	rs2109069	A	G	0.3287	0.25663	0.0154092	0.02807	0.0116306	6.11505e-20	0.199927	83.5853
COVID-19 severity	class Erysipelotrichia	rs2237698	T	C	0.08971	0.23662	0.011599	0.039653	0.0182255	2.41402e-09	0.64499	35.6083
COVID-19 severity	class Erysipelotrichia	rs2384074	T	C	0.6756	0.19824	-0.00917247	0.02821	0.0113914	2.10378e-12	0.374607	49.3829
COVID-19 severity	class Gammaproteobacteria	rs10860891	A	C	0.8855	-0.23948	-0.00697853	0.039713	0.0186872	1.63599e-09	0.719679	36.3641
COVID-19 severity	class Gammaproteobacteria	rs111837807	C	T	0.0996	0.29453	-0.0101575	0.04276	0.019795	5.65588e-12	0.594359	47.4443
COVID-19 severity	class Gammaproteobacteria	rs13050728	C	T	0.6627	-0.20011	0.00722365	0.028559	0.0118577	2.43725e-12	0.536851	49.0966
COVID-19 severity	class Gammaproteobacteria	rs2109069	A	G	0.3287	0.25663	0.00313579	0.02807	0.0124364	6.11505e-20	0.781066	83.5853
COVID-19 severity	class Gammaproteobacteria	rs2237698	T	C	0.08971	0.23662	-0.00568191	0.039653	0.0194801	2.41402e-09	0.90768	35.6083
COVID-19 severity	class Gammaproteobacteria	rs2384074	T	C	0.6756	0.19824	-0.0129263	0.02821	0.0121559	2.10378e-12	0.26544	49.3829
COVID-19 severity	class Lentisphaeria	rs10860891	A	C	0.8855	-0.23948	0.00887623	0.039713	0.0334694	1.63599e-09	0.846106	36.3641
COVID-19 severity	class Lentisphaeria	rs111837807	C	T	0.0996	0.29453	0.0198588	0.04276	0.0352897	5.65588e-12	0.592547	47.4443
COVID-19 severity	class Lentisphaeria	rs13050728	C	T	0.6627	-0.20011	0.00192602	0.028559	0.0218303	2.43725e-12	0.919523	49.0966
COVID-19 severity	class Lentisphaeria	rs2109069	A	G	0.3287	0.25663	0.035781	0.02807	0.0228655	6.11505e-20	0.112811	83.5853
COVID-19 severity	class Lentisphaeria	rs2237698	T	C	0.08971	0.23662	0.0180243	0.039653	0.0367108	2.41402e-09	0.642528	35.6083
COVID-19 severity	class Lentisphaeria	rs2384074	T	C	0.6756	0.19824	-0.0136417	0.02821	0.0221464	2.10378e-12	0.489858	49.3829
COVID-19 severity	class Melainabacteria	rs10860891	A	C	0.8855	-0.23948	-0.0315099	0.039713	0.0303097	1.63599e-09	0.309062	36.3641
COVID-19 severity	class Melainabacteria	rs111837807	C	T	0.0996	0.29453	0.000284248	0.04276	0.0321923	5.65588e-12	0.989529	47.4443
COVID-19 severity	class Melainabacteria	rs13050728	C	T	0.6627	-0.20011	-0.0236925	0.028559	0.0196068	2.43725e-12	0.237209	49.0966
COVID-19 severity	class Melainabacteria	rs2109069	A	G	0.3287	0.25663	0.00549352	0.02807	0.0203963	6.11505e-20	0.754679	83.5853
COVID-19 severity	class Melainabacteria	rs2237698	T	C	0.08971	0.23662	0.0745784	0.039653	0.0325334	2.41402e-09	0.0290636	35.6083
COVID-19 severity	class Melainabacteria	rs2384074	T	C	0.6756	0.19824	-0.0149297	0.02821	0.019767	2.10378e-12	0.484371	49.3829
COVID-19 severity	class Methanobacteria	rs10860891	A	C	0.8855	-0.23948	0.0303229	0.039713	0.0391109	1.63599e-09	0.47616	36.3641
COVID-19 severity	class Methanobacteria	rs111837807	C	T	0.0996	0.29453	-0.0315565	0.04276	0.0399352	5.65588e-12	0.386834	47.4443
COVID-19 severity	class Methanobacteria	rs13050728	C	T	0.6627	-0.20011	-0.0166597	0.028559	0.02476	2.43725e-12	0.506861	49.0966
COVID-19 severity	class Methanobacteria	rs2109069	A	G	0.3287	0.25663	0.00317676	0.02807	0.0259106	6.11505e-20	0.853612	83.5853
COVID-19 severity	class Methanobacteria	rs2237698	T	C	0.08971	0.23662	-0.0449932	0.039653	0.0427365	2.41402e-09	0.26028	35.6083
COVID-19 severity	class Methanobacteria	rs2384074	T	C	0.6756	0.19824	0.0516611	0.02821	0.0248433	2.10378e-12	0.0317739	49.3829
COVID-19 severity	class Mollicutes	rs10860891	A	C	0.8855	-0.23948	-0.00738253	0.039713	0.0220273	1.63599e-09	0.755454	36.3641
COVID-19 severity	class Mollicutes	rs111837807	C	T	0.0996	0.29453	0.0355739	0.04276	0.0233588	5.65588e-12	0.127252	47.4443
COVID-19 severity	class Mollicutes	rs13050728	C	T	0.6627	-0.20011	0.015857	0.028559	0.0140851	2.43725e-12	0.269509	49.0966
COVID-19 severity	class Mollicutes	rs2109069	A	G	0.3287	0.25663	-8.82861e-05	0.02807	0.0146034	6.11505e-20	0.907454	83.5853
COVID-19 severity	class Mollicutes	rs2237698	T	C	0.08971	0.23662	-0.0153216	0.039653	0.0231423	2.41402e-09	0.458431	35.6083
COVID-19 severity	class Mollicutes	rs2384074	T	C	0.6756	0.19824	0.0222529	0.02821	0.0143138	2.10378e-12	0.156162	49.3829
COVID-19 severity	class Negativicutes	rs10860891	A	C	0.8855	-0.23948	-0.0187263	0.039713	0.017507	1.63599e-09	0.275535	36.3641
COVID-19 severity	class Negativicutes	rs111837807	C	T	0.0996	0.29453	-0.0331775	0.04276	0.0185651	5.65588e-12	0.085487	47.4443
COVID-19 severity	class Negativicutes	rs13050728	C	T	0.6627	-0.20011	-0.00816701	0.028559	0.011138	2.43725e-12	0.448987	49.0966
COVID-19 severity	class Negativicutes	rs2109069	A	G	0.3287	0.25663	0.0160906	0.02807	0.0116516	6.11505e-20	0.164931	83.5853
COVID-19 severity	class Negativicutes	rs2237698	T	C	0.08971	0.23662	-0.0212354	0.039653	0.0182669	2.41402e-09	0.202446	35.6083
COVID-19 severity	class Negativicutes	rs2384074	T	C	0.6756	0.19824	0.00542032	0.02821	0.0114087	2.10378e-12	0.5978	49.3829
COVID-19 severity	class Verrucomicrobiae	rs10860891	A	C	0.8855	-0.23948	0.0014277	0.039713	0.0215166	1.63599e-09	0.985933	36.3641
COVID-19 severity	class Verrucomicrobiae	rs111837807	C	T	0.0996	0.29453	0.0254243	0.04276	0.0231599	5.65588e-12	0.219222	47.4443
COVID-19 severity	class Verrucomicrobiae	rs13050728	C	T	0.6627	-0.20011	0.00414374	0.028559	0.0138096	2.43725e-12	0.745422	49.0966
COVID-19 severity	class Verrucomicrobiae	rs2109069	A	G	0.3287	0.25663	0.00982414	0.02807	0.0143374	6.11505e-20	0.483958	83.5853
COVID-19 severity	class Verrucomicrobiae	rs2237698	T	C	0.08971	0.23662	0.00520839	0.039653	0.0223508	2.41402e-09	0.776894	35.6083
COVID-19 severity	class Verrucomicrobiae	rs2384074	T	C	0.6756	0.19824	-0.00256881	0.02821	0.0140351	2.10378e-12	0.879432	49.3829
COVID-19 severity	family Acidaminococcaceae	rs10860891	A	C	0.8855	-0.23948	-0.0706272	0.039713	0.0211353	1.63599e-09	0.000846506	36.3641
COVID-19 severity	family Acidaminococcaceae	rs111837807	C	T	0.0996	0.29453	-0.00992519	0.04276	0.0223986	5.65588e-12	0.72906	47.4443
COVID-19 severity	family Acidaminococcaceae	rs13050728	C	T	0.6627	-0.20011	0.00944278	0.028559	0.0134088	2.43725e-12	0.478007	49.0966
COVID-19 severity	family Acidaminococcaceae	rs2109069	A	G	0.3287	0.25663	-0.0105095	0.02807	0.0141114	6.11505e-20	0.432529	83.5853
COVID-19 severity	family Acidaminococcaceae	rs2237698	T	C	0.08971	0.23662	-0.0139201	0.039653	0.0221484	2.41402e-09	0.529498	35.6083
COVID-19 severity	family Acidaminococcaceae	rs2384074	T	C	0.6756	0.19824	0.00814702	0.02821	0.0137378	2.10378e-12	0.500887	49.3829
COVID-19 severity	family Actinomycetaceae	rs10860891	A	C	0.8855	-0.23948	-0.00606182	0.039713	0.0267845	1.63599e-09	0.814608	36.3641
COVID-19 severity	family Actinomycetaceae	rs111837807	C	T	0.0996	0.29453	-0.0152186	0.04276	0.0289533	5.65588e-12	0.632705	47.4443
COVID-19 severity	family Actinomycetaceae	rs13050728	C	T	0.6627	-0.20011	0.0186821	0.028559	0.0171518	2.43725e-12	0.275816	49.0966
COVID-19 severity	family Actinomycetaceae	rs2109069	A	G	0.3287	0.25663	-0.00390283	0.02807	0.0176937	6.11505e-20	0.813126	83.5853
COVID-19 severity	family Actinomycetaceae	rs2237698	T	C	0.08971	0.23662	0.0414897	0.039653	0.0275119	2.41402e-09	0.125991	35.6083
COVID-19 severity	family Actinomycetaceae	rs2384074	T	C	0.6756	0.19824	-0.0188841	0.02821	0.017293	2.10378e-12	0.272034	49.3829
COVID-19 severity	family Alcaligenaceae	rs10860891	A	C	0.8855	-0.23948	0.000999497	0.039713	0.0181883	1.63599e-09	0.97725	36.3641
COVID-19 severity	family Alcaligenaceae	rs111837807	C	T	0.0996	0.29453	0.0149709	0.04276	0.0192691	5.65588e-12	0.378658	47.4443
COVID-19 severity	family Alcaligenaceae	rs13050728	C	T	0.6627	-0.20011	-0.00992877	0.028559	0.0115811	2.43725e-12	0.38342	49.0966
COVID-19 severity	family Alcaligenaceae	rs2109069	A	G	0.3287	0.25663	-0.00030761	0.02807	0.0121235	6.11505e-20	0.981279	83.5853
COVID-19 severity	family Alcaligenaceae	rs2237698	T	C	0.08971	0.23662	-0.00085209	0.039653	0.0190296	2.41402e-09	0.988458	35.6083
COVID-19 severity	family Alcaligenaceae	rs2384074	T	C	0.6756	0.19824	-0.00183171	0.02821	0.01186	2.10378e-12	0.902416	49.3829
COVID-19 severity	family Bacteroidaceae	rs10860891	A	C	0.8855	-0.23948	-0.00759999	0.039713	0.0174347	1.63599e-09	0.664682	36.3641
COVID-19 severity	family Bacteroidaceae	rs111837807	C	T	0.0996	0.29453	0.0265958	0.04276	0.0184835	5.65588e-12	0.137014	47.4443
COVID-19 severity	family Bacteroidaceae	rs13050728	C	T	0.6627	-0.20011	0.00617783	0.028559	0.0110965	2.43725e-12	0.566924	49.0966
COVID-19 severity	family Bacteroidaceae	rs2109069	A	G	0.3287	0.25663	-0.0063748	0.02807	0.0116171	6.11505e-20	0.636941	83.5853
COVID-19 severity	family Bacteroidaceae	rs2237698	T	C	0.08971	0.23662	-0.00966756	0.039653	0.0182169	2.41402e-09	0.609527	35.6083
COVID-19 severity	family Bacteroidaceae	rs2384074	T	C	0.6756	0.19824	0.0135545	0.02821	0.0113666	2.10378e-12	0.176278	49.3829
COVID-19 severity	family Bacteroidales S24 7group	rs10860891	A	C	0.8855	-0.23948	0.000616312	0.039713	0.0264715	1.63599e-09	0.964026	36.3641
COVID-19 severity	family Bacteroidales S24 7group	rs111837807	C	T	0.0996	0.29453	-0.0137125	0.04276	0.0275818	5.65588e-12	0.656265	47.4443
COVID-19 severity	family Bacteroidales S24 7group	rs13050728	C	T	0.6627	-0.20011	-0.00729593	0.028559	0.0167916	2.43725e-12	0.693119	49.0966
COVID-19 severity	family Bacteroidales S24 7group	rs2109069	A	G	0.3287	0.25663	0.000865981	0.02807	0.0175652	6.11505e-20	0.905338	83.5853
COVID-19 severity	family Bacteroidales S24 7group	rs2237698	T	C	0.08971	0.23662	-0.0279073	0.039653	0.0276033	2.41402e-09	0.406655	35.6083
COVID-19 severity	family Bacteroidales S24 7group	rs2384074	T	C	0.6756	0.19824	-0.00351542	0.02821	0.0172555	2.10378e-12	0.802393	49.3829
COVID-19 severity	family Bifidobacteriaceae	rs10860891	A	C	0.8855	-0.23948	0.00653287	0.039713	0.0195218	1.63599e-09	0.682894	36.3641
COVID-19 severity	family Bifidobacteriaceae	rs111837807	C	T	0.0996	0.29453	-0.0188663	0.04276	0.020647	5.65588e-12	0.386983	47.4443
COVID-19 severity	family Bifidobacteriaceae	rs13050728	C	T	0.6627	-0.20011	0.0106297	0.028559	0.0122913	2.43725e-12	0.379611	49.0966
COVID-19 severity	family Bifidobacteriaceae	rs2109069	A	G	0.3287	0.25663	0.0103255	0.02807	0.0128572	6.11505e-20	0.453798	83.5853
COVID-19 severity	family Bifidobacteriaceae	rs2237698	T	C	0.08971	0.23662	-0.0248688	0.039653	0.020017	2.41402e-09	0.203806	35.6083
COVID-19 severity	family Bifidobacteriaceae	rs2384074	T	C	0.6756	0.19824	0.0183583	0.02821	0.0126376	2.10378e-12	0.142145	49.3829
COVID-19 severity	family Clostridiaceae1	rs10860891	A	C	0.8855	-0.23948	-0.0182363	0.039713	0.0198679	1.63599e-09	0.373445	36.3641
COVID-19 severity	family Clostridiaceae1	rs111837807	C	T	0.0996	0.29453	-0.00531928	0.04276	0.0209658	5.65588e-12	0.786019	47.4443
COVID-19 severity	family Clostridiaceae1	rs13050728	C	T	0.6627	-0.20011	-0.00979688	0.028559	0.0125814	2.43725e-12	0.441702	49.0966
COVID-19 severity	family Clostridiaceae1	rs2109069	A	G	0.3287	0.25663	-0.0134732	0.02807	0.0131148	6.11505e-20	0.341817	83.5853
COVID-19 severity	family Clostridiaceae1	rs2237698	T	C	0.08971	0.23662	-0.00569756	0.039653	0.0206884	2.41402e-09	0.79016	35.6083
COVID-19 severity	family Clostridiaceae1	rs2384074	T	C	0.6756	0.19824	0.0272114	0.02821	0.0128454	2.10378e-12	0.0292274	49.3829
COVID-19 severity	family Clostridiales vadin BB60 group	rs10860891	A	C	0.8855	-0.23948	0.00237643	0.039713	0.0226646	1.63599e-09	0.937128	36.3641
COVID-19 severity	family Clostridiales vadin BB60 group	rs111837807	C	T	0.0996	0.29453	0.0349429	0.04276	0.0240837	5.65588e-12	0.118095	47.4443
COVID-19 severity	family Clostridiales vadin BB60 group	rs13050728	C	T	0.6627	-0.20011	0.00346522	0.028559	0.0146613	2.43725e-12	0.788802	49.0966
COVID-19 severity	family Clostridiales vadin BB60 group	rs2109069	A	G	0.3287	0.25663	0.0200994	0.02807	0.0152862	6.11505e-20	0.197265	83.5853
COVID-19 severity	family Clostridiales vadin BB60 group	rs2237698	T	C	0.08971	0.23662	0.0267008	0.039653	0.0241131	2.41402e-09	0.258712	35.6083
COVID-19 severity	family Clostridiales vadin BB60 group	rs2384074	T	C	0.6756	0.19824	0.0112397	0.02821	0.0148892	2.10378e-12	0.421365	49.3829
COVID-19 severity	family Coriobacteriaceae	rs10860891	A	C	0.8855	-0.23948	-0.00158072	0.039713	0.0177371	1.63599e-09	0.970115	36.3641
COVID-19 severity	family Coriobacteriaceae	rs111837807	C	T	0.0996	0.29453	-0.000523749	0.04276	0.0188638	5.65588e-12	0.951996	47.4443
COVID-19 severity	family Coriobacteriaceae	rs13050728	C	T	0.6627	-0.20011	0.0103211	0.028559	0.0112926	2.43725e-12	0.364099	49.0966
COVID-19 severity	family Coriobacteriaceae	rs2109069	A	G	0.3287	0.25663	0.0155827	0.02807	0.011788	6.11505e-20	0.191011	83.5853
COVID-19 severity	family Coriobacteriaceae	rs2237698	T	C	0.08971	0.23662	0.00259527	0.039653	0.0183547	2.41402e-09	0.889447	35.6083
COVID-19 severity	family Coriobacteriaceae	rs2384074	T	C	0.6756	0.19824	-0.00534718	0.02821	0.0115611	2.10378e-12	0.656881	49.3829
COVID-19 severity	family Defluviitaleaceae	rs10860891	A	C	0.8855	-0.23948	-0.0240491	0.039713	0.0257571	1.63599e-09	0.400809	36.3641
COVID-19 severity	family Defluviitaleaceae	rs111837807	C	T	0.0996	0.29453	-0.0482525	0.04276	0.0274387	5.65588e-12	0.0716605	47.4443
COVID-19 severity	family Defluviitaleaceae	rs13050728	C	T	0.6627	-0.20011	0.00678843	0.028559	0.0166151	2.43725e-12	0.708809	49.0966
COVID-19 severity	family Defluviitaleaceae	rs2109069	A	G	0.3287	0.25663	-0.018516	0.02807	0.0171829	6.11505e-20	0.278561	83.5853
COVID-19 severity	family Defluviitaleaceae	rs2237698	T	C	0.08971	0.23662	0.0196991	0.039653	0.0270807	2.41402e-09	0.436414	35.6083
COVID-19 severity	family Defluviitaleaceae	rs2384074	T	C	0.6756	0.19824	0.0247696	0.02821	0.0167423	2.10378e-12	0.139003	49.3829
COVID-19 severity	family Desulfovibrionaceae	rs10860891	A	C	0.8855	-0.23948	0.00281181	0.039713	0.0191717	1.63599e-09	0.86131	36.3641
COVID-19 severity	family Desulfovibrionaceae	rs111837807	C	T	0.0996	0.29453	0.0221624	0.04276	0.0203783	5.65588e-12	0.213461	47.4443
COVID-19 severity	family Desulfovibrionaceae	rs13050728	C	T	0.6627	-0.20011	-0.00444715	0.028559	0.0122154	2.43725e-12	0.713724	49.0966
COVID-19 severity	family Desulfovibrionaceae	rs2109069	A	G	0.3287	0.25663	0.012042	0.02807	0.0127561	6.11505e-20	0.326301	83.5853
COVID-19 severity	family Desulfovibrionaceae	rs2237698	T	C	0.08971	0.23662	-0.0121965	0.039653	0.0199676	2.41402e-09	0.509212	35.6083
COVID-19 severity	family Desulfovibrionaceae	rs2384074	T	C	0.6756	0.19824	0.00456	0.02821	0.0124788	2.10378e-12	0.712246	49.3829
COVID-19 severity	family Enterobacteriaceae	rs10860891	A	C	0.8855	-0.23948	0.00144261	0.039713	0.0204102	1.63599e-09	0.927536	36.3641
COVID-19 severity	family Enterobacteriaceae	rs111837807	C	T	0.0996	0.29453	0.00553469	0.04276	0.0215829	5.65588e-12	0.827901	47.4443
COVID-19 severity	family Enterobacteriaceae	rs13050728	C	T	0.6627	-0.20011	0.0197748	0.028559	0.0128777	2.43725e-12	0.119115	49.0966
COVID-19 severity	family Enterobacteriaceae	rs2109069	A	G	0.3287	0.25663	-0.0137051	0.02807	0.013507	6.11505e-20	0.339677	83.5853
COVID-19 severity	family Enterobacteriaceae	rs2237698	T	C	0.08971	0.23662	0.00390843	0.039653	0.0210827	2.41402e-09	0.747247	35.6083
COVID-19 severity	family Enterobacteriaceae	rs2384074	T	C	0.6756	0.19824	-0.0154694	0.02821	0.0132154	2.10378e-12	0.206264	49.3829
COVID-19 severity	family Erysipelotrichaceae	rs10860891	A	C	0.8855	-0.23948	-0.0124881	0.039713	0.0174814	1.63599e-09	0.459397	36.3641
COVID-19 severity	family Erysipelotrichaceae	rs111837807	C	T	0.0996	0.29453	0.00550819	0.04276	0.0185391	5.65588e-12	0.725042	47.4443
COVID-19 severity	family Erysipelotrichaceae	rs13050728	C	T	0.6627	-0.20011	0.0124821	0.028559	0.0111261	2.43725e-12	0.27223	49.0966
COVID-19 severity	family Erysipelotrichaceae	rs2109069	A	G	0.3287	0.25663	0.0154092	0.02807	0.0116306	6.11505e-20	0.199927	83.5853
COVID-19 severity	family Erysipelotrichaceae	rs2237698	T	C	0.08971	0.23662	0.011599	0.039653	0.0182255	2.41402e-09	0.64499	35.6083
COVID-19 severity	family Erysipelotrichaceae	rs2384074	T	C	0.6756	0.19824	-0.00917247	0.02821	0.0113914	2.10378e-12	0.374607	49.3829
COVID-19 severity	family Family XI	rs10860891	A	C	0.8855	-0.23948	0.0436645	0.039713	0.0410789	1.63599e-09	0.30136	36.3641
COVID-19 severity	family Family XI	rs111837807	C	T	0.0996	0.29453	-0.0522907	0.04276	0.0433419	5.65588e-12	0.237241	47.4443
COVID-19 severity	family Family XI	rs13050728	C	T	0.6627	-0.20011	0.00183365	0.028559	0.0267139	2.43725e-12	0.924801	49.0966
COVID-19 severity	family Family XI	rs2109069	A	G	0.3287	0.25663	0.0245694	0.02807	0.0278577	6.11505e-20	0.379575	83.5853
COVID-19 severity	family Family XI	rs2384074	T	C	0.6756	0.19824	0.0641357	0.02821	0.0268102	2.10378e-12	0.0134515	49.3829
COVID-19 severity	family Family XIII	rs10860891	A	C	0.8855	-0.23948	0.00493983	0.039713	0.0182318	1.63599e-09	0.816397	36.3641
COVID-19 severity	family Family XIII	rs111837807	C	T	0.0996	0.29453	0.025381	0.04276	0.0193267	5.65588e-12	0.18171	47.4443
COVID-19 severity	family Family XIII	rs13050728	C	T	0.6627	-0.20011	0.017586	0.028559	0.0116286	2.43725e-12	0.12369	49.0966
COVID-19 severity	family Family XIII	rs2109069	A	G	0.3287	0.25663	0.00114804	0.02807	0.0121004	6.11505e-20	0.912792	83.5853
COVID-19 severity	family Family XIII	rs2237698	T	C	0.08971	0.23662	0.00712584	0.039653	0.0190781	2.41402e-09	0.645449	35.6083
COVID-19 severity	family Family XIII	rs2384074	T	C	0.6756	0.19824	-0.00249046	0.02821	0.011812	2.10378e-12	0.785785	49.3829
COVID-19 severity	family Lachnospiraceae	rs10860891	A	C	0.8855	-0.23948	0.00975691	0.039713	0.0174164	1.63599e-09	0.566246	36.3641
COVID-19 severity	family Lachnospiraceae	rs111837807	C	T	0.0996	0.29453	-0.00319733	0.04276	0.0184675	5.65588e-12	0.646062	47.4443
COVID-19 severity	family Lachnospiraceae	rs13050728	C	T	0.6627	-0.20011	-0.0203833	0.028559	0.011089	2.43725e-12	0.0676893	49.0966
COVID-19 severity	family Lachnospiraceae	rs2109069	A	G	0.3287	0.25663	-0.0115001	0.02807	0.0116059	6.11505e-20	0.346609	83.5853
COVID-19 severity	family Lachnospiraceae	rs2237698	T	C	0.08971	0.23662	-0.00186746	0.039653	0.0181899	2.41402e-09	0.853266	35.6083
COVID-19 severity	family Lachnospiraceae	rs2384074	T	C	0.6756	0.19824	0.00913962	0.02821	0.0113536	2.10378e-12	0.403879	49.3829
COVID-19 severity	family Lactobacillaceae	rs10860891	A	C	0.8855	-0.23948	0.0225437	0.039713	0.0284235	1.63599e-09	0.408614	36.3641
COVID-19 severity	family Lactobacillaceae	rs111837807	C	T	0.0996	0.29453	-0.0105476	0.04276	0.0297432	5.65588e-12	0.785755	47.4443
COVID-19 severity	family Lactobacillaceae	rs13050728	C	T	0.6627	-0.20011	0.02858	0.028559	0.0178361	2.43725e-12	0.105684	49.0966
COVID-19 severity	family Lactobacillaceae	rs2109069	A	G	0.3287	0.25663	-0.017088	0.02807	0.0187557	6.11505e-20	0.361432	83.5853
COVID-19 severity	family Lactobacillaceae	rs2237698	T	C	0.08971	0.23662	0.00887303	0.039653	0.0297079	2.41402e-09	0.848412	35.6083
COVID-19 severity	family Lactobacillaceae	rs2384074	T	C	0.6756	0.19824	-0.0130093	0.02821	0.018289	2.10378e-12	0.5037	49.3829
COVID-19 severity	family Methanobacteriaceae	rs10860891	A	C	0.8855	-0.23948	0.0303229	0.039713	0.0391109	1.63599e-09	0.47616	36.3641
COVID-19 severity	family Methanobacteriaceae	rs111837807	C	T	0.0996	0.29453	-0.0315565	0.04276	0.0399352	5.65588e-12	0.386834	47.4443
COVID-19 severity	family Methanobacteriaceae	rs13050728	C	T	0.6627	-0.20011	-0.0166597	0.028559	0.02476	2.43725e-12	0.506861	49.0966
COVID-19 severity	family Methanobacteriaceae	rs2109069	A	G	0.3287	0.25663	0.00317676	0.02807	0.0259106	6.11505e-20	0.853612	83.5853
COVID-19 severity	family Methanobacteriaceae	rs2237698	T	C	0.08971	0.23662	-0.0449932	0.039653	0.0427365	2.41402e-09	0.26028	35.6083
COVID-19 severity	family Methanobacteriaceae	rs2384074	T	C	0.6756	0.19824	0.0516611	0.02821	0.0248433	2.10378e-12	0.0317739	49.3829
COVID-19 severity	family Oxalobacteraceae	rs10860891	A	C	0.8855	-0.23948	-0.0102798	0.039713	0.0325801	1.63599e-09	0.701363	36.3641
COVID-19 severity	family Oxalobacteraceae	rs111837807	C	T	0.0996	0.29453	-0.062482	0.04276	0.0347805	5.65588e-12	0.0533679	47.4443
COVID-19 severity	family Oxalobacteraceae	rs13050728	C	T	0.6627	-0.20011	-0.01406	0.028559	0.0209465	2.43725e-12	0.525412	49.0966
COVID-19 severity	family Oxalobacteraceae	rs2109069	A	G	0.3287	0.25663	0.00618778	0.02807	0.0217568	6.11505e-20	0.765692	83.5853
COVID-19 severity	family Oxalobacteraceae	rs2237698	T	C	0.08971	0.23662	0.0338571	0.039653	0.034429	2.41402e-09	0.364543	35.6083
COVID-19 severity	family Oxalobacteraceae	rs2384074	T	C	0.6756	0.19824	-0.0124752	0.02821	0.0211124	2.10378e-12	0.6374	49.3829
COVID-19 severity	family Pasteurellaceae	rs10860891	A	C	0.8855	-0.23948	0.0265023	0.039713	0.0244737	1.63599e-09	0.286717	36.3641
COVID-19 severity	family Pasteurellaceae	rs111837807	C	T	0.0996	0.29453	-0.0240041	0.04276	0.0258973	5.65588e-12	0.392784	47.4443
COVID-19 severity	family Pasteurellaceae	rs13050728	C	T	0.6627	-0.20011	-0.00217117	0.028559	0.0154532	2.43725e-12	0.877155	49.0966
COVID-19 severity	family Pasteurellaceae	rs2109069	A	G	0.3287	0.25663	0.0120493	0.02807	0.0162451	6.11505e-20	0.468489	83.5853
COVID-19 severity	family Pasteurellaceae	rs2237698	T	C	0.08971	0.23662	0.0372346	0.039653	0.0255808	2.41402e-09	0.133829	35.6083
COVID-19 severity	family Pasteurellaceae	rs2384074	T	C	0.6756	0.19824	-0.0111558	0.02821	0.0159018	2.10378e-12	0.565208	49.3829
COVID-19 severity	family Peptococcaceae	rs10860891	A	C	0.8855	-0.23948	-0.00106225	0.039713	0.0226508	1.63599e-09	0.979094	36.3641
COVID-19 severity	family Peptococcaceae	rs111837807	C	T	0.0996	0.29453	-0.0209678	0.04276	0.0240562	5.65588e-12	0.438032	47.4443
COVID-19 severity	family Peptococcaceae	rs13050728	C	T	0.6627	-0.20011	0.0104059	0.028559	0.0145454	2.43725e-12	0.465317	49.0966
COVID-19 severity	family Peptococcaceae	rs2109069	A	G	0.3287	0.25663	0.0130135	0.02807	0.0150846	6.11505e-20	0.372061	83.5853
COVID-19 severity	family Peptococcaceae	rs2237698	T	C	0.08971	0.23662	0.0508777	0.039653	0.0237585	2.41402e-09	0.0390301	35.6083
COVID-19 severity	family Peptococcaceae	rs2384074	T	C	0.6756	0.19824	0.0131271	0.02821	0.0146997	2.10378e-12	0.388562	49.3829
COVID-19 severity	family Peptostreptococcaceae	rs10860891	A	C	0.8855	-0.23948	0.0130522	0.039713	0.0186853	1.63599e-09	0.497441	36.3641
COVID-19 severity	family Peptostreptococcaceae	rs111837807	C	T	0.0996	0.29453	-0.00396194	0.04276	0.0197551	5.65588e-12	0.844799	47.4443
COVID-19 severity	family Peptostreptococcaceae	rs13050728	C	T	0.6627	-0.20011	0.011751	0.028559	0.0118519	2.43725e-12	0.315993	49.0966
COVID-19 severity	family Peptostreptococcaceae	rs2109069	A	G	0.3287	0.25663	0.00847359	0.02807	0.0123813	6.11505e-20	0.481822	83.5853
COVID-19 severity	family Peptostreptococcaceae	rs2237698	T	C	0.08971	0.23662	-0.00672054	0.039653	0.0194929	2.41402e-09	0.677537	35.6083
COVID-19 severity	family Peptostreptococcaceae	rs2384074	T	C	0.6756	0.19824	0.0134077	0.02821	0.0121031	2.10378e-12	0.258917	49.3829
COVID-19 severity	family Porphyromonadaceae	rs10860891	A	C	0.8855	-0.23948	-0.0200961	0.039713	0.0175694	1.63599e-09	0.255439	36.3641
COVID-19 severity	family Porphyromonadaceae	rs111837807	C	T	0.0996	0.29453	0.0386611	0.04276	0.0186232	5.65588e-12	0.0398446	47.4443
COVID-19 severity	family Porphyromonadaceae	rs13050728	C	T	0.6627	-0.20011	-0.00926544	0.028559	0.011186	2.43725e-12	0.412949	49.0966
COVID-19 severity	family Porphyromonadaceae	rs2109069	A	G	0.3287	0.25663	-0.0125708	0.02807	0.0117033	6.11505e-20	0.286235	83.5853
COVID-19 severity	family Porphyromonadaceae	rs2237698	T	C	0.08971	0.23662	0.000670238	0.039653	0.0183669	2.41402e-09	0.987099	35.6083
COVID-19 severity	family Porphyromonadaceae	rs2384074	T	C	0.6756	0.19824	0.0205272	0.02821	0.0114493	2.10378e-12	0.0597874	49.3829
COVID-19 severity	family Prevotellaceae	rs10860891	A	C	0.8855	-0.23948	-0.000701385	0.039713	0.0194296	1.63599e-09	0.967349	36.3641
COVID-19 severity	family Prevotellaceae	rs111837807	C	T	0.0996	0.29453	-0.00483775	0.04276	0.0205205	5.65588e-12	0.817115	47.4443
COVID-19 severity	family Prevotellaceae	rs13050728	C	T	0.6627	-0.20011	-0.00809236	0.028559	0.0122942	2.43725e-12	0.493596	49.0966
COVID-19 severity	family Prevotellaceae	rs2109069	A	G	0.3287	0.25663	0.0126491	0.02807	0.012948	6.11505e-20	0.287394	83.5853
COVID-19 severity	family Prevotellaceae	rs2237698	T	C	0.08971	0.23662	-0.000948036	0.039653	0.0203347	2.41402e-09	0.925412	35.6083
COVID-19 severity	family Prevotellaceae	rs2384074	T	C	0.6756	0.19824	-0.0149708	0.02821	0.0126527	2.10378e-12	0.237209	49.3829
COVID-19 severity	family Rhodospirillaceae	rs10860891	A	C	0.8855	-0.23948	-0.0106979	0.039713	0.0249718	1.63599e-09	0.668829	36.3641
COVID-19 severity	family Rhodospirillaceae	rs111837807	C	T	0.0996	0.29453	0.0495581	0.04276	0.0266994	5.65588e-12	0.108679	47.4443
COVID-19 severity	family Rhodospirillaceae	rs13050728	C	T	0.6627	-0.20011	-0.00974069	0.028559	0.0163321	2.43725e-12	0.557002	49.0966
COVID-19 severity	family Rhodospirillaceae	rs2109069	A	G	0.3287	0.25663	-0.0231511	0.02807	0.0169	6.11505e-20	0.169799	83.5853
COVID-19 severity	family Rhodospirillaceae	rs2237698	T	C	0.08971	0.23662	-0.0432686	0.039653	0.0268149	2.41402e-09	0.126447	35.6083
COVID-19 severity	family Rhodospirillaceae	rs2384074	T	C	0.6756	0.19824	0.00773554	0.02821	0.0164028	2.10378e-12	0.606901	49.3829
COVID-19 severity	family Rikenellaceae	rs10860891	A	C	0.8855	-0.23948	-0.00249489	0.039713	0.0177487	1.63599e-09	0.908307	36.3641
COVID-19 severity	family Rikenellaceae	rs111837807	C	T	0.0996	0.29453	-0.00675807	0.04276	0.0188154	5.65588e-12	0.764591	47.4443
COVID-19 severity	family Rikenellaceae	rs13050728	C	T	0.6627	-0.20011	-0.00296878	0.028559	0.0113034	2.43725e-12	0.776758	49.0966
COVID-19 severity	family Rikenellaceae	rs2109069	A	G	0.3287	0.25663	-0.00368474	0.02807	0.0118057	6.11505e-20	0.681651	83.5853
COVID-19 severity	family Rikenellaceae	rs2237698	T	C	0.08971	0.23662	0.0140142	0.039653	0.0185567	2.41402e-09	0.439365	35.6083
COVID-19 severity	family Rikenellaceae	rs2384074	T	C	0.6756	0.19824	0.0205713	0.02821	0.01154	2.10378e-12	0.0746655	49.3829
COVID-19 severity	family Ruminococcaceae	rs10860891	A	C	0.8855	-0.23948	0.018403	0.039713	0.01742	1.63599e-09	0.288468	36.3641
COVID-19 severity	family Ruminococcaceae	rs111837807	C	T	0.0996	0.29453	0.015669	0.04276	0.0184722	5.65588e-12	0.37018	47.4443
COVID-19 severity	family Ruminococcaceae	rs13050728	C	T	0.6627	-0.20011	0.0129488	0.028559	0.0110935	2.43725e-12	0.246318	49.0966
COVID-19 severity	family Ruminococcaceae	rs2109069	A	G	0.3287	0.25663	-0.0158937	0.02807	0.0116039	6.11505e-20	0.195122	83.5853
COVID-19 severity	family Ruminococcaceae	rs2237698	T	C	0.08971	0.23662	0.0226583	0.039653	0.0181943	2.41402e-09	0.185252	35.6083
COVID-19 severity	family Ruminococcaceae	rs2384074	T	C	0.6756	0.19824	0.00527702	0.02821	0.0113546	2.10378e-12	0.617163	49.3829
COVID-19 severity	family Streptococcaceae	rs10860891	A	C	0.8855	-0.23948	-0.0213991	0.039713	0.0182761	1.63599e-09	0.266242	36.3641
COVID-19 severity	family Streptococcaceae	rs111837807	C	T	0.0996	0.29453	-0.00958655	0.04276	0.0194219	5.65588e-12	0.726405	47.4443
COVID-19 severity	family Streptococcaceae	rs13050728	C	T	0.6627	-0.20011	-0.00429057	0.028559	0.0116532	2.43725e-12	0.728127	49.0966
COVID-19 severity	family Streptococcaceae	rs2109069	A	G	0.3287	0.25663	0.0056185	0.02807	0.0121697	6.11505e-20	0.687155	83.5853
COVID-19 severity	family Streptococcaceae	rs2237698	T	C	0.08971	0.23662	0.0315286	0.039653	0.0191079	2.41402e-09	0.0772645	35.6083
COVID-19 severity	family Streptococcaceae	rs2384074	T	C	0.6756	0.19824	-0.0148744	0.02821	0.011886	2.10378e-12	0.227078	49.3829
COVID-19 severity	unknown family	rs10860891	A	C	0.8855	-0.23948	-0.0324421	0.039713	0.0303346	1.63599e-09	0.29347	36.3641
COVID-19 severity	unknown family	rs111837807	C	T	0.0996	0.29453	0.00293035	0.04276	0.0322142	5.65588e-12	0.936384	47.4443
COVID-19 severity	unknown family	rs13050728	C	T	0.6627	-0.20011	-0.0236738	0.028559	0.0196215	2.43725e-12	0.237783	49.0966
COVID-19 severity	unknown family	rs2109069	A	G	0.3287	0.25663	0.0042518	0.02807	0.0204135	6.11505e-20	0.801372	83.5853
COVID-19 severity	unknown family	rs2237698	T	C	0.08971	0.23662	0.075697	0.039653	0.0325578	2.41402e-09	0.0268522	35.6083
COVID-19 severity	unknown family	rs2384074	T	C	0.6756	0.19824	-0.0156128	0.02821	0.0197811	2.10378e-12	0.461426	49.3829
COVID-19 severity	unknown family	rs10860891	A	C	0.8855	-0.23948	-0.0190658	0.039713	0.0231723	1.63599e-09	0.418385	36.3641
COVID-19 severity	unknown family	rs111837807	C	T	0.0996	0.29453	0.0349598	0.04276	0.024523	5.65588e-12	0.146653	47.4443
COVID-19 severity	unknown family	rs13050728	C	T	0.6627	-0.20011	0.0125496	0.028559	0.0147642	2.43725e-12	0.402184	49.0966
COVID-19 severity	unknown family	rs2109069	A	G	0.3287	0.25663	-0.0117564	0.02807	0.0152626	6.11505e-20	0.407577	83.5853
COVID-19 severity	unknown family	rs2237698	T	C	0.08971	0.23662	-0.0275985	0.039653	0.0242899	2.41402e-09	0.233593	35.6083
COVID-19 severity	unknown family	rs2384074	T	C	0.6756	0.19824	0.0239851	0.02821	0.0150238	2.10378e-12	0.132266	49.3829
COVID-19 severity	unknown family	rs10860891	A	C	0.8855	-0.23948	0.0161132	0.039713	0.0321284	1.63599e-09	0.615197	36.3641
COVID-19 severity	unknown family	rs111837807	C	T	0.0996	0.29453	0.0354133	0.04276	0.034312	5.65588e-12	0.332497	47.4443
COVID-19 severity	unknown family	rs13050728	C	T	0.6627	-0.20011	0.0438463	0.028559	0.0210459	2.43725e-12	0.0397869	49.0966
COVID-19 severity	unknown family	rs2109069	A	G	0.3287	0.25663	-0.0153774	0.02807	0.021746	6.11505e-20	0.525226	83.5853
COVID-19 severity	unknown family	rs2237698	T	C	0.08971	0.23662	0.0720608	0.039653	0.0347483	2.41402e-09	0.0352274	35.6083
COVID-19 severity	unknown family	rs2384074	T	C	0.6756	0.19824	0.0144274	0.02821	0.0211799	2.10378e-12	0.475837	49.3829
COVID-19 severity	family Veillonellaceae	rs10860891	A	C	0.8855	-0.23948	0.0158518	0.039713	0.0187211	1.63599e-09	0.425682	36.3641
COVID-19 severity	family Veillonellaceae	rs111837807	C	T	0.0996	0.29453	-0.0430822	0.04276	0.0198366	5.65588e-12	0.0280279	47.4443
COVID-19 severity	family Veillonellaceae	rs13050728	C	T	0.6627	-0.20011	-0.00300196	0.028559	0.0118693	2.43725e-12	0.783617	49.0966
COVID-19 severity	family Veillonellaceae	rs2109069	A	G	0.3287	0.25663	0.0208314	0.02807	0.0124516	6.11505e-20	0.0898856	83.5853
COVID-19 severity	family Veillonellaceae	rs2237698	T	C	0.08971	0.23662	-0.0395538	0.039653	0.0195181	2.41402e-09	0.0304867	35.6083
COVID-19 severity	family Veillonellaceae	rs2384074	T	C	0.6756	0.19824	0.00797189	0.02821	0.0121795	2.10378e-12	0.53653	49.3829
COVID-19 severity	family Verrucomicrobiaceae	rs10860891	A	C	0.8855	-0.23948	0.00155577	0.039713	0.0215166	1.63599e-09	0.980765	36.3641
COVID-19 severity	family Verrucomicrobiaceae	rs111837807	C	T	0.0996	0.29453	0.0253852	0.04276	0.0231599	5.65588e-12	0.219845	47.4443
COVID-19 severity	family Verrucomicrobiaceae	rs13050728	C	T	0.6627	-0.20011	0.00415084	0.028559	0.0138096	2.43725e-12	0.744953	49.0966
COVID-19 severity	family Verrucomicrobiaceae	rs2109069	A	G	0.3287	0.25663	0.00982414	0.02807	0.0143374	6.11505e-20	0.483958	83.5853
COVID-19 severity	family Verrucomicrobiaceae	rs2237698	T	C	0.08971	0.23662	0.00528043	0.039653	0.0223508	2.41402e-09	0.774232	35.6083
COVID-19 severity	family Verrucomicrobiaceae	rs2384074	T	C	0.6756	0.19824	-0.00244752	0.02821	0.0140351	2.10378e-12	0.886182	49.3829
COVID-19 severity	family Victivallaceae	rs10860891	A	C	0.8855	-0.23948	0.00466644	0.039713	0.0364144	1.63599e-09	0.951937	36.3641
COVID-19 severity	family Victivallaceae	rs111837807	C	T	0.0996	0.29453	0.00180473	0.04276	0.0385665	5.65588e-12	0.994016	47.4443
COVID-19 severity	family Victivallaceae	rs13050728	C	T	0.6627	-0.20011	0.000580808	0.028559	0.0240219	2.43725e-12	0.992088	49.0966
COVID-19 severity	family Victivallaceae	rs2109069	A	G	0.3287	0.25663	0.0347788	0.02807	0.025084	6.11505e-20	0.14714	83.5853
COVID-19 severity	family Victivallaceae	rs2237698	T	C	0.08971	0.23662	-0.00997051	0.039653	0.0404529	2.41402e-09	0.797455	35.6083
COVID-19 severity	family Victivallaceae	rs2384074	T	C	0.6756	0.19824	-0.00177657	0.02821	0.024222	2.10378e-12	0.905998	49.3829
COVID-19 severity	genus Actinomyces	rs10860891	A	C	0.8855	-0.23948	-0.000430338	0.039713	0.0272189	1.63599e-09	0.980398	36.3641
COVID-19 severity	genus Actinomyces	rs111837807	C	T	0.0996	0.29453	-0.00297912	0.04276	0.0294084	5.65588e-12	0.9458	47.4443
COVID-19 severity	genus Actinomyces	rs13050728	C	T	0.6627	-0.20011	0.0110743	0.028559	0.017428	2.43725e-12	0.522862	49.0966
COVID-19 severity	genus Actinomyces	rs2109069	A	G	0.3287	0.25663	-0.00617225	0.02807	0.0179811	6.11505e-20	0.712102	83.5853
COVID-19 severity	genus Actinomyces	rs2237698	T	C	0.08971	0.23662	0.0391108	0.039653	0.0279539	2.41402e-09	0.151013	35.6083
COVID-19 severity	genus Actinomyces	rs2384074	T	C	0.6756	0.19824	-0.00710098	0.02821	0.0175686	2.10378e-12	0.690723	49.3829
COVID-19 severity	genus Adlercreutzia	rs10860891	A	C	0.8855	-0.23948	0.0241444	0.039713	0.0256861	1.63599e-09	0.341108	36.3641
COVID-19 severity	genus Adlercreutzia	rs111837807	C	T	0.0996	0.29453	0.00988398	0.04276	0.0277123	5.65588e-12	0.70339	47.4443
COVID-19 severity	genus Adlercreutzia	rs13050728	C	T	0.6627	-0.20011	-0.00658267	0.028559	0.0166222	2.43725e-12	0.705994	49.0966
COVID-19 severity	genus Adlercreutzia	rs2109069	A	G	0.3287	0.25663	0.00977101	0.02807	0.0171685	6.11505e-20	0.560544	83.5853
COVID-19 severity	genus Adlercreutzia	rs2237698	T	C	0.08971	0.23662	-0.00534317	0.039653	0.0266347	2.41402e-09	0.876237	35.6083
COVID-19 severity	genus Adlercreutzia	rs2384074	T	C	0.6756	0.19824	-0.00617013	0.02821	0.016703	2.10378e-12	0.834236	49.3829
COVID-19 severity	genus Akkermansia	rs10860891	A	C	0.8855	-0.23948	0.00151372	0.039713	0.0215176	1.63599e-09	0.982827	36.3641
COVID-19 severity	genus Akkermansia	rs111837807	C	T	0.0996	0.29453	0.0254489	0.04276	0.0231608	5.65588e-12	0.218882	47.4443
COVID-19 severity	genus Akkermansia	rs13050728	C	T	0.6627	-0.20011	0.00391304	0.028559	0.0138104	2.43725e-12	0.757747	49.0966
COVID-19 severity	genus Akkermansia	rs2109069	A	G	0.3287	0.25663	0.00969711	0.02807	0.0143373	6.11505e-20	0.48977	83.5853
COVID-19 severity	genus Akkermansia	rs2237698	T	C	0.08971	0.23662	0.00517677	0.039653	0.0223516	2.41402e-09	0.777038	35.6083
COVID-19 severity	genus Akkermansia	rs2384074	T	C	0.6756	0.19824	-0.00212223	0.02821	0.0140358	2.10378e-12	0.903573	49.3829
COVID-19 severity	genus Alistipes	rs10860891	A	C	0.8855	-0.23948	0.00903074	0.039713	0.0178062	1.63599e-09	0.587987	36.3641
COVID-19 severity	genus Alistipes	rs111837807	C	T	0.0996	0.29453	0.000189842	0.04276	0.0188744	5.65588e-12	0.980049	47.4443
COVID-19 severity	genus Alistipes	rs13050728	C	T	0.6627	-0.20011	-0.00900686	0.028559	0.011338	2.43725e-12	0.423609	49.0966
COVID-19 severity	genus Alistipes	rs2109069	A	G	0.3287	0.25663	-0.00632748	0.02807	0.0118428	6.11505e-20	0.553089	83.5853
COVID-19 severity	genus Alistipes	rs2237698	T	C	0.08971	0.23662	0.0076667	0.039653	0.0186195	2.41402e-09	0.645688	35.6083
COVID-19 severity	genus Alistipes	rs2384074	T	C	0.6756	0.19824	0.0218373	0.02821	0.0115737	2.10378e-12	0.0563871	49.3829
COVID-19 severity	genus Allisonella	rs111837807	C	T	0.0996	0.29453	-0.0194628	0.04276	0.0444443	5.65588e-12	0.625969	47.4443
COVID-19 severity	genus Allisonella	rs13050728	C	T	0.6627	-0.20011	0.00995395	0.028559	0.0263658	2.43725e-12	0.689008	49.0966
COVID-19 severity	genus Allisonella	rs2109069	A	G	0.3287	0.25663	-0.00968261	0.02807	0.027837	6.11505e-20	0.687513	83.5853
COVID-19 severity	genus Allisonella	rs2237698	T	C	0.08971	0.23662	-0.0384312	0.039653	0.0433713	2.41402e-09	0.371326	35.6083
COVID-19 severity	genus Allisonella	rs2384074	T	C	0.6756	0.19824	-0.0242055	0.02821	0.0273478	2.10378e-12	0.340128	49.3829
COVID-19 severity	genus Alloprevotella	rs13050728	C	T	0.6627	-0.20011	-0.0229496	0.028559	0.0271854	2.43725e-12	0.412887	49.0966
COVID-19 severity	genus Anaerofilum	rs10860891	A	C	0.8855	-0.23948	0.0243898	0.039713	0.0327875	1.63599e-09	0.497485	36.3641
COVID-19 severity	genus Anaerofilum	rs111837807	C	T	0.0996	0.29453	-0.000274076	0.04276	0.0349123	5.65588e-12	0.972121	47.4443
COVID-19 severity	genus Anaerofilum	rs13050728	C	T	0.6627	-0.20011	-0.00921365	0.028559	0.0211678	2.43725e-12	0.675706	49.0966
COVID-19 severity	genus Anaerofilum	rs2109069	A	G	0.3287	0.25663	0.00687204	0.02807	0.0219345	6.11505e-20	0.814743	83.5853
COVID-19 severity	genus Anaerofilum	rs2237698	T	C	0.08971	0.23662	-0.00134222	0.039653	0.0344344	2.41402e-09	0.958399	35.6083
COVID-19 severity	genus Anaerofilum	rs2384074	T	C	0.6756	0.19824	0.0146566	0.02821	0.0212835	2.10378e-12	0.487193	49.3829
COVID-19 severity	genus Anaerostipes	rs10860891	A	C	0.8855	-0.23948	0.0309076	0.039713	0.0182125	1.63599e-09	0.0843607	36.3641
COVID-19 severity	genus Anaerostipes	rs111837807	C	T	0.0996	0.29453	0.0031901	0.04276	0.0192591	5.65588e-12	0.888434	47.4443
COVID-19 severity	genus Anaerostipes	rs13050728	C	T	0.6627	-0.20011	-0.0160271	0.028559	0.011546	2.43725e-12	0.171725	49.0966
COVID-19 severity	genus Anaerostipes	rs2109069	A	G	0.3287	0.25663	-0.0261576	0.02807	0.0120832	6.11505e-20	0.0314543	83.5853
COVID-19 severity	genus Anaerostipes	rs2237698	T	C	0.08971	0.23662	0.0181651	0.039653	0.0189825	2.41402e-09	0.348684	35.6083
COVID-19 severity	genus Anaerostipes	rs2384074	T	C	0.6756	0.19824	0.0145303	0.02821	0.011805	2.10378e-12	0.232412	49.3829
COVID-19 severity	genus Anaerotruncus	rs10860891	A	C	0.8855	-0.23948	-0.0178986	0.039713	0.0182843	1.63599e-09	0.337707	36.3641
COVID-19 severity	genus Anaerotruncus	rs111837807	C	T	0.0996	0.29453	0.00406868	0.04276	0.0193798	5.65588e-12	0.819906	47.4443
COVID-19 severity	genus Anaerotruncus	rs13050728	C	T	0.6627	-0.20011	0.00700469	0.028559	0.0116786	2.43725e-12	0.520621	49.0966
COVID-19 severity	genus Anaerotruncus	rs2109069	A	G	0.3287	0.25663	0.00752891	0.02807	0.0121903	6.11505e-20	0.514156	83.5853
COVID-19 severity	genus Anaerotruncus	rs2237698	T	C	0.08971	0.23662	0.0161101	0.039653	0.0191571	2.41402e-09	0.483212	35.6083
COVID-19 severity	genus Anaerotruncus	rs2384074	T	C	0.6756	0.19824	0.00721549	0.02821	0.0119044	2.10378e-12	0.572701	49.3829
COVID-19 severity	genus Bacteroides	rs10860891	A	C	0.8855	-0.23948	-0.00759999	0.039713	0.0174347	1.63599e-09	0.664682	36.3641
COVID-19 severity	genus Bacteroides	rs111837807	C	T	0.0996	0.29453	0.0265958	0.04276	0.0184835	5.65588e-12	0.137014	47.4443
COVID-19 severity	genus Bacteroides	rs13050728	C	T	0.6627	-0.20011	0.00617783	0.028559	0.0110965	2.43725e-12	0.566924	49.0966
COVID-19 severity	genus Bacteroides	rs2109069	A	G	0.3287	0.25663	-0.0063748	0.02807	0.0116171	6.11505e-20	0.636941	83.5853
COVID-19 severity	genus Bacteroides	rs2237698	T	C	0.08971	0.23662	-0.00966756	0.039653	0.0182169	2.41402e-09	0.609527	35.6083
COVID-19 severity	genus Bacteroides	rs2384074	T	C	0.6756	0.19824	0.0135545	0.02821	0.0113666	2.10378e-12	0.176278	49.3829
COVID-19 severity	genus Barnesiella	rs10860891	A	C	0.8855	-0.23948	-0.00369446	0.039713	0.0197545	1.63599e-09	0.893801	36.3641
COVID-19 severity	genus Barnesiella	rs111837807	C	T	0.0996	0.29453	0.0373763	0.04276	0.0209809	5.65588e-12	0.0558933	47.4443
COVID-19 severity	genus Barnesiella	rs13050728	C	T	0.6627	-0.20011	-0.0130713	0.028559	0.0126095	2.43725e-12	0.286948	49.0966
COVID-19 severity	genus Barnesiella	rs2109069	A	G	0.3287	0.25663	-0.0127699	0.02807	0.0130812	6.11505e-20	0.344969	83.5853
COVID-19 severity	genus Barnesiella	rs2237698	T	C	0.08971	0.23662	0.00529221	0.039653	0.0205475	2.41402e-09	0.813393	35.6083
COVID-19 severity	genus Barnesiella	rs2384074	T	C	0.6756	0.19824	0.0130149	0.02821	0.0128287	2.10378e-12	0.332548	49.3829
COVID-19 severity	genus Bifidobacterium	rs10860891	A	C	0.8855	-0.23948	0.0111105	0.039713	0.0196143	1.63599e-09	0.527813	36.3641
COVID-19 severity	genus Bifidobacterium	rs111837807	C	T	0.0996	0.29453	-0.0162564	0.04276	0.0207444	5.65588e-12	0.462281	47.4443
COVID-19 severity	genus Bifidobacterium	rs13050728	C	T	0.6627	-0.20011	0.00971372	0.028559	0.0123476	2.43725e-12	0.422658	49.0966
COVID-19 severity	genus Bifidobacterium	rs2109069	A	G	0.3287	0.25663	0.015871	0.02807	0.0129156	6.11505e-20	0.238625	83.5853
COVID-19 severity	genus Bifidobacterium	rs2237698	T	C	0.08971	0.23662	-0.0209368	0.039653	0.0201026	2.41402e-09	0.278317	35.6083
COVID-19 severity	genus Bifidobacterium	rs2384074	T	C	0.6756	0.19824	0.0160988	0.02821	0.0126966	2.10378e-12	0.194726	49.3829
COVID-19 severity	genus Bilophila	rs10860891	A	C	0.8855	-0.23948	0.0294061	0.039713	0.0208585	1.63599e-09	0.136919	36.3641
COVID-19 severity	genus Bilophila	rs111837807	C	T	0.0996	0.29453	-0.0100355	0.04276	0.0222215	5.65588e-12	0.671645	47.4443
COVID-19 severity	genus Bilophila	rs13050728	C	T	0.6627	-0.20011	-0.00892605	0.028559	0.013245	2.43725e-12	0.498566	49.0966
COVID-19 severity	genus Bilophila	rs2109069	A	G	0.3287	0.25663	-0.00704774	0.02807	0.0138464	6.11505e-20	0.701835	83.5853
COVID-19 severity	genus Bilophila	rs2237698	T	C	0.08971	0.23662	-0.0419311	0.039653	0.0215664	2.41402e-09	0.0464547	35.6083
COVID-19 severity	genus Bilophila	rs2384074	T	C	0.6756	0.19824	0.00716182	0.02821	0.0135625	2.10378e-12	0.601397	49.3829
COVID-19 severity	genus Butyricicoccus	rs10860891	A	C	0.8855	-0.23948	0.0370294	0.039713	0.0180732	1.63599e-09	0.0505033	36.3641
COVID-19 severity	genus Butyricicoccus	rs111837807	C	T	0.0996	0.29453	0.0361875	0.04276	0.0191441	5.65588e-12	0.0657703	47.4443
COVID-19 severity	genus Butyricicoccus	rs13050728	C	T	0.6627	-0.20011	-0.00111676	0.028559	0.0114827	2.43725e-12	0.941767	49.0966
COVID-19 severity	genus Butyricicoccus	rs2109069	A	G	0.3287	0.25663	-0.01145	0.02807	0.0119821	6.11505e-20	0.38888	83.5853
COVID-19 severity	genus Butyricicoccus	rs2237698	T	C	0.08971	0.23662	0.0194545	0.039653	0.0187475	2.41402e-09	0.333291	35.6083
COVID-19 severity	genus Butyricicoccus	rs2384074	T	C	0.6756	0.19824	-0.00636065	0.02821	0.0117195	2.10378e-12	0.605445	49.3829
COVID-19 severity	genus Butyricimonas	rs10860891	A	C	0.8855	-0.23948	0.0119532	0.039713	0.0228451	1.63599e-09	0.615803	36.3641
COVID-19 severity	genus Butyricimonas	rs111837807	C	T	0.0996	0.29453	0.0188413	0.04276	0.0242035	5.65588e-12	0.418607	47.4443
COVID-19 severity	genus Butyricimonas	rs13050728	C	T	0.6627	-0.20011	-0.00384932	0.028559	0.014513	2.43725e-12	0.776022	49.0966
COVID-19 severity	genus Butyricimonas	rs2109069	A	G	0.3287	0.25663	-0.0165376	0.02807	0.0151358	6.11505e-20	0.268451	83.5853
COVID-19 severity	genus Butyricimonas	rs2237698	T	C	0.08971	0.23662	0.0597693	0.039653	0.0236688	2.41402e-09	0.00934932	35.6083
COVID-19 severity	genus Butyricimonas	rs2384074	T	C	0.6756	0.19824	0.00675048	0.02821	0.0147683	2.10378e-12	0.658743	49.3829
COVID-19 severity	genus Butyrivibrio	rs10860891	A	C	0.8855	-0.23948	0.00686071	0.039713	0.0389815	1.63599e-09	0.830703	36.3641
COVID-19 severity	genus Butyrivibrio	rs111837807	C	T	0.0996	0.29453	0.0723086	0.04276	0.0414872	5.65588e-12	0.108173	47.4443
COVID-19 severity	genus Butyrivibrio	rs13050728	C	T	0.6627	-0.20011	-0.0150867	0.028559	0.0254725	2.43725e-12	0.569642	49.0966
COVID-19 severity	genus Butyrivibrio	rs2109069	A	G	0.3287	0.25663	0.0172412	0.02807	0.0262688	6.11505e-20	0.470185	83.5853
COVID-19 severity	genus Butyrivibrio	rs2237698	T	C	0.08971	0.23662	-0.0342546	0.039653	0.0418954	2.41402e-09	0.429273	35.6083
COVID-19 severity	genus Butyrivibrio	rs2384074	T	C	0.6756	0.19824	0.00198157	0.02821	0.0255846	2.10378e-12	0.91112	49.3829
COVID-19 severity	genus Candidatus Soleaferrea	rs10860891	A	C	0.8855	-0.23948	0.0212881	0.039713	0.0301594	1.63599e-09	0.516414	36.3641
COVID-19 severity	genus Candidatus Soleaferrea	rs111837807	C	T	0.0996	0.29453	0.0301403	0.04276	0.0317286	5.65588e-12	0.315144	47.4443
COVID-19 severity	genus Candidatus Soleaferrea	rs13050728	C	T	0.6627	-0.20011	-0.0162803	0.028559	0.0191757	2.43725e-12	0.387377	49.0966
COVID-19 severity	genus Candidatus Soleaferrea	rs2109069	A	G	0.3287	0.25663	0.0334198	0.02807	0.020004	6.11505e-20	0.0860379	83.5853
COVID-19 severity	genus Candidatus Soleaferrea	rs2237698	T	C	0.08971	0.23662	0.038125	0.039653	0.031454	2.41402e-09	0.282995	35.6083
COVID-19 severity	genus Candidatus Soleaferrea	rs2384074	T	C	0.6756	0.19824	0.0122351	0.02821	0.0193797	2.10378e-12	0.599781	49.3829
COVID-19 severity	genus Catenibacterium	rs111837807	C	T	0.0996	0.29453	0.0481907	0.04276	0.0443062	5.65588e-12	0.262314	47.4443
COVID-19 severity	genus Catenibacterium	rs13050728	C	T	0.6627	-0.20011	0.0578979	0.028559	0.0261666	2.43725e-12	0.0320981	49.0966
COVID-19 severity	genus Catenibacterium	rs2109069	A	G	0.3287	0.25663	0.021068	0.02807	0.0279249	6.11505e-20	0.482373	83.5853
COVID-19 severity	genus Catenibacterium	rs2237698	T	C	0.08971	0.23662	-0.0139372	0.039653	0.0429115	2.41402e-09	0.737821	35.6083
COVID-19 severity	genus Catenibacterium	rs2384074	T	C	0.6756	0.19824	-0.00797783	0.02821	0.027531	2.10378e-12	0.746669	49.3829
COVID-19 severity	genus Christensenellaceae R 7group	rs10860891	A	C	0.8855	-0.23948	0.0153069	0.039713	0.0184377	1.63599e-09	0.380702	36.3641
COVID-19 severity	genus Christensenellaceae R 7group	rs111837807	C	T	0.0996	0.29453	0.0459647	0.04276	0.019587	5.65588e-12	0.021708	47.4443
COVID-19 severity	genus Christensenellaceae R 7group	rs13050728	C	T	0.6627	-0.20011	0.00398086	0.028559	0.0117635	2.43725e-12	0.749099	49.0966
COVID-19 severity	genus Christensenellaceae R 7group	rs2109069	A	G	0.3287	0.25663	0.00239782	0.02807	0.0122592	6.11505e-20	0.88426	83.5853
COVID-19 severity	genus Christensenellaceae R 7group	rs2237698	T	C	0.08971	0.23662	0.00350897	0.039653	0.0192071	2.41402e-09	0.854884	35.6083
COVID-19 severity	genus Christensenellaceae R 7group	rs2384074	T	C	0.6756	0.19824	-0.00471602	0.02821	0.0120019	2.10378e-12	0.650327	49.3829
COVID-19 severity	genus Clostridium innocuum group	rs10860891	A	C	0.8855	-0.23948	0.0145059	0.039713	0.0366971	1.63599e-09	0.653192	36.3641
COVID-19 severity	genus Clostridium innocuum group	rs111837807	C	T	0.0996	0.29453	-0.034721	0.04276	0.0384653	5.65588e-12	0.376883	47.4443
COVID-19 severity	genus Clostridium innocuum group	rs13050728	C	T	0.6627	-0.20011	0.00699514	0.028559	0.0232298	2.43725e-12	0.77668	49.0966
COVID-19 severity	genus Clostridium innocuum group	rs2109069	A	G	0.3287	0.25663	0.048841	0.02807	0.024009	6.11505e-20	0.0518501	83.5853
COVID-19 severity	genus Clostridium innocuum group	rs2237698	T	C	0.08971	0.23662	-0.0325431	0.039653	0.0382536	2.41402e-09	0.383635	35.6083
COVID-19 severity	genus Clostridium innocuum group	rs2384074	T	C	0.6756	0.19824	-0.026678	0.02821	0.0236091	2.10378e-12	0.217757	49.3829
COVID-19 severity	genus Clostridium sensustricto1	rs10860891	A	C	0.8855	-0.23948	-0.0140629	0.039713	0.0199548	1.63599e-09	0.491687	36.3641
COVID-19 severity	genus Clostridium sensustricto1	rs111837807	C	T	0.0996	0.29453	-0.00343721	0.04276	0.0210634	5.65588e-12	0.876839	47.4443
COVID-19 severity	genus Clostridium sensustricto1	rs13050728	C	T	0.6627	-0.20011	-0.0100758	0.028559	0.0126403	2.43725e-12	0.4329	49.0966
COVID-19 severity	genus Clostridium sensustricto1	rs2109069	A	G	0.3287	0.25663	-0.012055	0.02807	0.013172	6.11505e-20	0.408506	83.5853
COVID-19 severity	genus Clostridium sensustricto1	rs2237698	T	C	0.08971	0.23662	-0.00371384	0.039653	0.0207826	2.41402e-09	0.859346	35.6083
COVID-19 severity	genus Clostridium sensustricto1	rs2384074	T	C	0.6756	0.19824	0.0231356	0.02821	0.0129016	2.10378e-12	0.0616141	49.3829
COVID-19 severity	genus Collinsella	rs10860891	A	C	0.8855	-0.23948	-0.00502811	0.039713	0.0195539	1.63599e-09	0.83925	36.3641
COVID-19 severity	genus Collinsella	rs111837807	C	T	0.0996	0.29453	-0.0184621	0.04276	0.0210039	5.65588e-12	0.383958	47.4443
COVID-19 severity	genus Collinsella	rs13050728	C	T	0.6627	-0.20011	0.0125959	0.028559	0.0125564	2.43725e-12	0.319027	49.0966
COVID-19 severity	genus Collinsella	rs2109069	A	G	0.3287	0.25663	-0.000435705	0.02807	0.0130676	6.11505e-20	0.985498	83.5853
COVID-19 severity	genus Collinsella	rs2237698	T	C	0.08971	0.23662	0.0110775	0.039653	0.0202126	2.41402e-09	0.57969	35.6083
COVID-19 severity	genus Collinsella	rs2384074	T	C	0.6756	0.19824	-0.00277462	0.02821	0.0128226	2.10378e-12	0.828742	49.3829
COVID-19 severity	genus Coprobacter	rs10860891	A	C	0.8855	-0.23948	-0.0250457	0.039713	0.0283085	1.63599e-09	0.388539	36.3641
COVID-19 severity	genus Coprobacter	rs111837807	C	T	0.0996	0.29453	0.0232899	0.04276	0.0300603	5.65588e-12	0.435048	47.4443
COVID-19 severity	genus Coprobacter	rs13050728	C	T	0.6627	-0.20011	0.0181194	0.028559	0.0182494	2.43725e-12	0.313977	49.0966
COVID-19 severity	genus Coprobacter	rs2109069	A	G	0.3287	0.25663	0.00843991	0.02807	0.0189361	6.11505e-20	0.580859	83.5853
COVID-19 severity	genus Coprobacter	rs2237698	T	C	0.08971	0.23662	0.0128316	0.039653	0.030352	2.41402e-09	0.703442	35.6083
COVID-19 severity	genus Coprobacter	rs2384074	T	C	0.6756	0.19824	0.00865106	0.02821	0.0183903	2.10378e-12	0.573534	49.3829
COVID-19 severity	genus Coprococcus1	rs10860891	A	C	0.8855	-0.23948	0.00117944	0.039713	0.018261	1.63599e-09	0.936745	36.3641
COVID-19 severity	genus Coprococcus1	rs111837807	C	T	0.0996	0.29453	-0.0167216	0.04276	0.0193577	5.65588e-12	0.328837	47.4443
COVID-19 severity	genus Coprococcus1	rs13050728	C	T	0.6627	-0.20011	-0.0064755	0.028559	0.0116221	2.43725e-12	0.572948	49.0966
COVID-19 severity	genus Coprococcus1	rs2109069	A	G	0.3287	0.25663	-0.0211464	0.02807	0.0121241	6.11505e-20	0.0755231	83.5853
COVID-19 severity	genus Coprococcus1	rs2237698	T	C	0.08971	0.23662	0.0157734	0.039653	0.0190057	2.41402e-09	0.478156	35.6083
COVID-19 severity	genus Coprococcus1	rs2384074	T	C	0.6756	0.19824	0.00857858	0.02821	0.0118583	2.10378e-12	0.459151	49.3829
COVID-19 severity	genus Coprococcus2	rs10860891	A	C	0.8855	-0.23948	-0.000719839	0.039713	0.022059	1.63599e-09	0.972631	36.3641
COVID-19 severity	genus Coprococcus2	rs111837807	C	T	0.0996	0.29453	0.0147406	0.04276	0.0233356	5.65588e-12	0.529937	47.4443
COVID-19 severity	genus Coprococcus2	rs13050728	C	T	0.6627	-0.20011	-0.0114544	0.028559	0.0140197	2.43725e-12	0.407341	49.0966
COVID-19 severity	genus Coprococcus2	rs2109069	A	G	0.3287	0.25663	-0.00719684	0.02807	0.0145951	6.11505e-20	0.651444	83.5853
COVID-19 severity	genus Coprococcus2	rs2237698	T	C	0.08971	0.23662	-0.0459806	0.039653	0.0231242	2.41402e-09	0.0364746	35.6083
COVID-19 severity	genus Coprococcus2	rs2384074	T	C	0.6756	0.19824	-0.0251353	0.02821	0.0142912	2.10378e-12	0.0740423	49.3829
COVID-19 severity	genus Coprococcus3	rs10860891	A	C	0.8855	-0.23948	-0.00996359	0.039713	0.0187603	1.63599e-09	0.626235	36.3641
COVID-19 severity	genus Coprococcus3	rs111837807	C	T	0.0996	0.29453	0.0020529	0.04276	0.0198923	5.65588e-12	0.923227	47.4443
COVID-19 severity	genus Coprococcus3	rs13050728	C	T	0.6627	-0.20011	-0.0189919	0.028559	0.0119418	2.43725e-12	0.109788	49.0966
COVID-19 severity	genus Coprococcus3	rs2109069	A	G	0.3287	0.25663	0.00374257	0.02807	0.0124701	6.11505e-20	0.735064	83.5853
COVID-19 severity	genus Coprococcus3	rs2237698	T	C	0.08971	0.23662	0.00818144	0.039653	0.0195588	2.41402e-09	0.570793	35.6083
[truncated: 2,646 more rows]

## Sheet: Table S5
Exposure	Outcome	Method	No.SNP	P-value	OR	OR_95% CI lower limit	OR_95% CI upper limit	p-FDR	Q	Q_df	Q_p-value
[truncated: 576 more rows]
